# Supplementary material for: Educating the Public Health Workforce: A Scoping Review
Source: Front Public Health. 2018 Feb 19;6:27. doi: 10.3389/fpubh.2018.00027 (PMC5826052; doi:10.3389/fpubh.2018.00027)
Supplement: Data Sheet S1 — Database of articles pertaining to health workforce education. [file data_sheet_1.xlsx]

## Sheet: All citations with category dat
Author	Year	Title	Journal	Volume	Issue	Page	Abstract
Austin, M. A., Peyser, P. A. and Khoury, M. J.	2000	The interface of genetics and public health: research and educational challenges	Annu Rev Public Health	21		81-99	As the target date for the sequencing of the human genome approaches, there is growing recognition that public health practice, research, and education will be impacted by new genetic technologies and information and that a multidisciplinary approach is required. Research in the emerging field of public health genetics encompasses a broad range of disciplines and will increasingly involve the int…
Blue, A. V., Barnette, J. J., Ferguson, K. J. and Garr, D. R.	2000	Evaluation methods for prevention education	Acad Med	75	7 Suppl	S28-34	The knowledge, skills, and attitudes associated with prevention cut across clinical disciplines. Thus, they are often subsets of disciplines not otherwise present in the traditional curriculum (e.g., epidemiology or statistics) or considered the province of many disciplines (e.g., risk reduction or cancer screening). Evaluation of elements of prevention education can often become lost in the myri…
Chauvin, S. W., Rodenhauser, P., Bowdish, B. E. and Shenoi, S.	2000	Double duty: students' perceptions of Tulane's MD-MPH dual degree program	Teach Learn Med	12	4	221-30	PURPOSE: Although MD-MPH programs exemplify the initiative for collaboration between schools of medicine and public health and address the expanding requirements for effective medical practice, information on such programs is scant. Perspectives and motivations of students enrolled in a 4-year MD-MPH program are explored to benefit existing and new programs as well as to inspire future research. …
Cheng, T. L., Greenberg, L., Loeser, H. and Keller, D.	2000	Teaching prevention in pediatrics	Acad Med	75	7 Suppl	S66-71	Pediatrics has attempted to inculcate the "culture of prevention" into practice, both through anticipatory guidance in well-child care and through behavioral interventions in sick care. The effectivenesses of many components of well-child care have not been conclusively demonstrated, particularly in health education, counseling, and anticipatory guidance, nor has teaching prevention in pediatrics…
Clark, N. M. and Weist, E.	2000	Mastering the New Public Health	American Journal of Public Health	90	8	1208-11	Graduate schools of public health are reconsidering the way they prepare students for public health practice, working to ensure that graduates with master's of public health degrees are competent to meet the current challenges of practice. Alumni of schools of public health may be required to demonstrate competency in the domains of skills, perspectives, and applications. (SM)
Eckhert, N. L., Bennett, N. M., Grande, D. and Dandoy, S.	2000	Teaching prevention through electives	Acad Med	75	7 Suppl	S85-9	The Liaison Committee on Medical Education (LCME) accreditation standards affirm that the medical school curriculum should include elective courses to supplement the required courses and provide opportunities for students to pursue individual academic interests. The breadth of opportunities in preventive medicine and population health is extensive as students seek rotations at health departments,…
Hung, L. S.	2000	The role of the new School of Public Health of the Chinese University of Hong Kong in public health education	Asia Pac J Public Health	12 Suppl		S4-5	In recent years there have been several major outbreaks of infectious diseases in Hong Kong due to deteriorating environmental hygiene, food hygiene and environmental pollution. Aging of the population has resulted in a growing prevalence of chronic degenerative diseases. Changes in behaviour and socio-economic environment have also resulted in many diseases associated with lifestyle such as smok…
Jones, R. B., Østbye, T. and Clarke, A.	2000	Comparative health systems: International collaborative education using the Internet	Medical Education	34	1	72-74	Summary: Between January and June 1998, post-graduate and undergraduate students from seven centres participated in a discussion of suicide from a public health perspective, using a listserver on the Internet. Most contributions were in English but a few were in Spanish with subsequent translation. Eighteen out of 32 students responding to evaluation, found the module worthwhile and their learnin…
Katz, D. L., Nawaz, H., Ahmadi, R., Jekel, J. F., DeLuca, V. A., Cashman, S. and Fulmer, H. S.	2000	An integrated residency in internal and preventive medicine	Acad Med	75	1	41-9	The importance of preventive and population-based principles in clinical practice is widely acknowledged. The challenge of imparting these principles in either undergraduate or postgraduate medical education has, however, not been fully met. The necessary skills are provided comprehensively by preventive medicine residency programs, but at the expense of clinical training. Sequential residencies …
Kiedrzynski, T.	2000	Regional training in public health surveillance: how far are we? An SPC perspective	Pac Health Dialog	7	2	88-91	Training in applied epidemiology and public health surveillance is one of the five strategies of Pacific Public Health Surveillance Network (PPHSN). It aims to develop a regional pool of experts in public health surveillance and response for the Pacific Islands. In 1996, the idea of a modular training programme with field-based components, involving universities, health development agencies and p…
Leung, W. C.	2000	The effects of competency requirements in Part II MFPHM submission--a study of the abstracts of successful reports	J Public Health Med	22	3	357-61	BACKGROUND: The objectives of this study are to explore the effects of the new 1996 guidance requiring explicit demonstration of competencies on the nature of successful MFPHM Part II reports, how successful candidates claimed competency areas in their two reports and the effects of the subject areas of the report on the specific competencies claimed. METHODS: The abstracts of candidates who pass…
McClary, A. M., Marantz, P. and Taylor, M. H.	2000	Preventive medicine 2000: changing contexts and opportunities	Acad Med	75	7 Suppl	S22-7	The teaching of preventive medicine in the medical school curriculum occurs both in independent and in interdisciplinary courses and units. A survey was conducted to examine the changes in preventive medicine context, content, and allotted hours that have occurred in the transition from the traditional Flexnerian curriculum to the more interdisciplinary, centrally controlled curriculum. Data on m…
Montelpare, W. J. and Williams, A.	2000	Web-based Learning: Challenges in Using the Internet in the Undergraduate Curriculum	Education and Information Technologies	5	2	85-101	Describes the development of an electronic curriculum in two undergraduate courses in quantitative methods and Epidemiology. Examines an underlying theoretical framework upon which the development of the Internet components was based. (Contains 20 references.) (DDR)
	2001	Lessons learned in a European-Latin American collaboration for developing postgraduate education in public health	Eur J Public Health	11	2	227-30	BACKGROUND: New funding from the European Union (EU) allowed the collaborative development of postgraduate education in public health between five countries in South America and Europe. METHODS: A planning meeting, two workshops, a final meeting and the use of e-mail and faxes for discussing curricula were employed. RESULTS: One new master of public health in Argentina has begun, plans for new ma…
Allegrante, J. P., Moon, R. W., Auld, M. E. and Gebbie, K. M.	2001	Continuing-education needs of the currently employed public health education workforce	Am J Public Health	91	8	1230-4	OBJECTIVES: This study examined the continuing-education needs of the currently employed public health education workforce. METHODS: A national consensus panel of leading health educators from public health agencies, academic institutions, and professional organizations was convened to examine the forces creating the context for the work of public health educators and the competencies they need t…
Binns, C. W. and Lee, M. K.	2001	Teaching information technology and research skills for public health	Asia Pac J Public Health	13 Suppl		S39-43	The acquisition of information technology and research skills is fundamental for all students in Public Health because of its fundamental emphasis on population studies. In the Curtin University, Division of Health Sciences the School of Public Health has the responsibility of introducing communication and IT skills to all students, both undergraduate and postgraduate. A special program of inform…
Cannon, M. M., Umble, K. E., Steckler, A. and Shay, S.	2001	We're living what we're learning: student perspectives in distance learning degree and certificate programs in public health	J Public Health Manag Pract	7	1	49-59	The authors used surveys and interviews to study participants' motivations for enrolling and perceptions of the weaknesses and strengths of two distance learning programs administered by the University of North Carolina at Chapel Hill School of Public Health (SPH): the MPH in Public Health Leadership and a certificate program organized collaboratively with the Mahidol University SPH in Thailand. …
Cavallo, F., Rimpela, A., Normand, C. and Bury, J.	2001	Public health training in Europe: Development of European masters degrees in public health	European Journal of Public Health	11	2	171-173	Background: Changing political and economic relations in Europe mean that there are new challenges for public health and public health training. There have been several attempts to develop training at the master's level in public health which is focused on meeting the new needs. These have failed due to being too inflexible to allow participation by schools of public health. Methods: A project fu…
Dismuke, S. E. and Sherman, L.	2001	Identifying population health faculty in USA. medical schools	Am J Prev Med	20	2	113-7	CONTEXT: An Association of American Medical Colleges (AAMC) panel has proposed the components of a population health (PH) curriculum for USA. medical schools. Do schools have the trained faculty to teach these subjects well? OBJECTIVE: Determine the number and location of full-time medical school faculty formally trained in the population health sciences through an MPH degree, a public health (PH…
Hall-Long, B. A., Perez, G. B. and Allbright, P. K.	2001	A public health-academic education partnership	J Public Health Manag Pract	7	1	60-6	This article presents an academic-public health partnership needs assessment. Given the many health systems changes, the Delaware Division of Public Health and the University of Delaware joined forces to study partnership options and public health staff's education needs. This assessment was the first phase of a four-stage, multiyear research-service partnership. The top three education needs ide…
Jones, R., McEwen, J., Craig, N., Morris, G., Soler-Lopez, M., Clarke, A., Herity, B., Wasserman de Cunio, R., Puga, H., Daud, C., Lopez, M., Munoz, S., Serra, J., Gallardo, C., Otero, A. and Martin, P.	2001	Lessons learned in a European-Latin American collaboration for developing postgraduate education in public health	European Journal of Public Health	11	2	227-230	Background: New funding from the European Union (EU) allowed the collaborative development of postgraduate education in public health between five countries in South America and Europe. Methods: A planning meeting, two workshops, a final meeting and the use of e-mail and faxes for discussing curricula were employed. Results: One new master of public health in Argentina has begun, plans for new ma…
Kovacic, L. and Laaser, U.	2001	Public health training and research collaboration in South Eastern Europe	Med Arh	55	1	13-5	The health care systems in South Eastern Europe are characterized by a predominantly curative orientation. During the last decade public health became insufficient due to war as well as economic and political changes. Today there is a lack of competence in public health above all in health management and strategy development, but also in the fields of health surveillance and prevention. The great…
Lichtveld, M. Y., Cioffi, J. P., Baker, E. L., Jr., Bailey, S. B., Gebbie, K., Henderson, J. V., Jones, D. L., Kurz, R. S., Margolis, S., Miner, K., Thielen, L. and Tilson, H.	2001	Partnership for front-line success: a call for a national action agenda on workforce development	J Public Health Manag Pract	7	4	2016-01-07	Despite more than a decade of dialogue on the critical needs and challenges in public health workforce development, progress remains slow in implementing recommended actions. A life-long learning system for public health remains elusive. The Centers for Disease Control and Prevention and the Agency for Toxic Substances and Disease Registry in collaboration with other partners in federal, state, l…
Nguyen-Van-Tam, J. S., Logan, R. F., Logan, S. A. and Mindell, J. S.	2001	What happens to medical students who complete an honours year in public health and epidemiology?	Med Educ	35	2	134-6	BACKGROUND: Around one-third of medical students in the UK take an intercalated honours degree in addition to their basic undergraduate course. The honours year has been reported to have a major influence on subsequent career choice; honours students show greater interest in research and laboratory medicine careers and less in general practice and public health.1,2 AIMS: To examine the career cho…
Nieman, L. Z., Foxhall, L. E., Groff, J. and Cheng, L.	2001	Applying practical preventive skills in a preclinical preceptorship	Acad Med	76	5	478-83	Learning primary care medicine includes learning to apply practical, preventive medicine skills during everyday encounters with patients. The authors relate their experiences with implementing a voluntary, preventive diabetic foot-care program within the Texas Statewide Family Practice Preceptorship Program (TSFPPP). They explain the background of the TSFPPP and their rationale for introducing pr…
Sanders, D., Chopra, M., Lehmann, U. and Heywood, A.	2001	Meeting the challenge of health for all through public health education: A response from the university of the Western Cape	South African Medical Journal	91	10 I	823-829
Sigulem, D. M., Morais, T. B., Cuppari, L., Franceschini, S. C., Priore, S. E., Camargo, K. G., Gimenez, R., Bernardo, V. and Sigulem, D.	2001	A Web-based distance education course in nutrition in public health: case study	J Med Internet Res	3	2	E16	BACKGROUND: Strict work timetables, personal and professional duties or an inability to be absent from home or work can all represent major constraints for those wishing to improve their professional skills. Within this context, the World Wide Web can allow people to conveniently follow distance courses from their homes. OBJECTIVE: To present an experience in the use of the Web in the continuing …
Yngve, A., Warm, D., Landman, J. and Sjostrom, M.	2001	A European Master's Programme in Public Health Nutrition	Public Health Nutr	4	6a	1389-91	Effective population-based strategies require people trained and competent in the discipline of Public Health Nutrition. Since 1997, a European Master's Programme in Public Health Nutrition has been undergoing planning and implementation, by establishing initial quality assurance systems with the aid of funding from the European Commission (DG SANCO/F3). Partners from 17 European countries have b…
Zweifler, J. and Evans, R.	2001	Development of a residency/MPH program	Fam Med	33	6	453-8	BACKGROUND AND OBJECTIVES: Public health complements the care physicians provide to patients. Few residencies, with the exception of preventive medicine residencies, offer trainees the opportunity to obtain a public health degree. The University of California, San Francisco-Fresno (UCSF-Fresno) Family Practice Program and California State University-Fresno (CSU-Fresno) spearheaded the creation of…
Abramson, J. H.	2002	Teaching epidemiology inside and outside the classroom	Public Health Rev	30	2016-01-04	339-63	There is no single ideal way of teaching epidemiology. Teaching can take place in different situations, and its techniques and content may differ. A good teaching programme is one that is geared to its students' needs, capacity, interests and preferences, and exploits available teaching situations and techniques to provide learning opportunities that will achieve the educational objectives. This …
Allen, A. K.	2002	The MPH Programme, University of Wales College of Medicine (UWCM), Cardiff, Wales	Public Health Reviews	30	2016-01-04	375-383
Berry, E. M., Fatunmbi, B. S. and Kaluski, D. N.	2002	Teaching nutrition in an International Master of Public Health program	Public Health Reviews	30	2016-01-04	311-326	The health of populations is related to the norms and characteristics of society and its socio-economic organization. The causes of food-related ill health are located at the national and international levels and the cure must be sought in good governance. Thus, it is obvious that a Master's Degree in International Public Health must include a thorough overview of the "food chain" from "plough to…
Bruce, T. A., Roddy, C. L. and Sanders, W. B.	2002	The UAMS College of Public Health: an early report on structure and function	J Ark Med Soc	98	12	418-9	The UAMS College of Public Health has pulled together an initial faculty from across the state to launch its new public health curriculum. Forty-three students are enrolled in a program that is committed to community-based education and to health policy formulation for Arkansas. Partnerships are being developed and collaboration is ongoing with the Arkansas Medical Society, several universities a…
Chinitz, D.	2002	Principles for planning the teaching of health policy in an MPH program	Public Health Reviews	30	2016-01-04	255-260	This position paper is intended to suggest starting points for discussion regarding three issues: (A) background considerations related to development of an MPH health policy curriculum; (B) subjects to be considered for inclusion in MPH health policy curricula; (C) teaching methods.
Clarfield, A. M.	2002	Teaching public health related to the elderly	Public Health Reviews	30	2016-01-04	271-276	It has become axiomatic that the world is aging, not just in the developed countries (1), but in the less developed regions as well (2). In 1992 the global elderly population (age 65+) was estimated to be almost 350,000,000 persons, or more than 6% of the world total. During that year the net balance of the world's elderly grew by more than 800,000 persons each month. Projections to the year 2010…
Donchin, M.	2002	Principles for planning the teaching of Health Promotion in an MPH course	Public Health Reviews	30	2016-01-04	231-238	The Ottawa Charter on Health Promotion defined the term Health Promotion as "the process of enabling people to increase control over, and to improve, their health". It also specifies that "to reach a state of complete physical mental and social well-being, an individual or group must be able to identify and to realize aspirations, to satisfy needs, and to change or cope with the environment". Thr…
Epstein, L.	2002	The Hebrew University - Hadassah Braun School of Public Health and Community Medicine: Its international role and experience	Public Health Reviews	30	2016-01-04	35-47	For more than 40 years the Hebrew University-Hadassah Braun School of Public Health and Community Medicine has been involved in the training of public health professionals from Israel and around the world. The Israeli MPH course has graduated more than 600 professionals who occupy senior posts in the Israeli health service system. The parallel International MPH (IMPH) course (in English) has prod…
Gofin, J.	2002	Planning the teaching of Community Health (COPC) in an MPH program	Public Health Reviews	30	2016-01-04	293-301	The Community Medicine approach, focussed on an active assessment of health status with a subsequent provision of health care directed to the community as a whole, is recommended today as a means for addressing the fragmentation of health services. In parallel, in recent years the Community Medicine approach has been incorporated in a growing number of health academic institutions. In this paper …
Gofin, R.	2002	The Research Forum for MPH students	Public Health Rev	30	2016-01-04	239-45	Over the years, the experience with the Research Forum has shown that the framework is effective in providing the time frame and the academic support for the preparation of the proposals. It provides the students with an additional opportunity for the integration of knowledge gained during the MPH core and elective courses and for developing skills in writing and appraising a proposal or an essay…
Gofin, R.	2002	Teaching Mother and Child Health in schools of public health	Public Health Reviews	30	2016-01-04	247-253	Mothers and children constitute the majority of the population and can be considered vulnerable populations. Their health is essential for personal, community, and country development. The ultimate goal of Mother and Child Health (MCH) teaching in schools of public health is to improve the health of women and children. This can be achieved by preparing professionals in the foundations of MCH eith…
Holland, R., Harvey, I. and Shepstone, L.	2002	An analysis of predictors of success in Part II MFPHM. Membership of the Faculty of Public Health Medicine	J Public Health Med	24	1	58-62	BACKGROUND: The examination for Part II of the Membership of the Faculty of Public Health Medicine (MFPHM) has been held since 1974. Candidates and examiners have hypothesized a number of factors as likely to increase the chances of success in the exam. This study formally investigates factors which may predict a candidate's success at their first attempt. METHODS: Routinely available data on can…
Holt, R. D. and Oliver, M.	2002	Evaluating web-based learning modules during an MSc programme in dental public health: A case study	British Dental Journal	193	5	283-286	The introduction of web-based learning in dentistry has raised important educational questions about the efficacy of different teaching approaches. However, studies to date have drawn conclusions that appear conflicting, or at the least, ambiguous. In this paper, it will be argued that an over-simplistic view of education and an inappropriate use of methodology have both contributed to this confu…
Houghton, S., Braunack-Mayer, A. and Hiller, J. E.	2002	Undergraduate public health education: A workforce perspective	Australian and New Zealand Journal of Public Health	26	2	174-179	Objective: To describe the career paths of students who majored in public health at the undergraduate level and to assess the skills and knowledge these graduates believed were most useful to them in the public health workforce. Method: A telephone survey was conducted of all graduates from Adelaide University's Bachelor of Health Sciences degree from 1992-99 who had majored in public health (124…
Kalediene, R.	2002	Resources for development of training in public health and health managment in Eastern Europe: the Kaunas experience	Public Health Rev	30	2016-01-04	145-54	The aim of this paper is to review the resources and steps required for development and evaluation of training in public health and management of public health as experienced in Kaunas University of Medicine, Lithuania. The transition from Departments of Social Medicine and Hygiene to a Faculty of Public Health of international standards requires a process of adaptation and development of human r…
Karras, B. T., O'Carroll, P., Oberle, M. W., Masuda, D., Lober, W. B., Robins, L. S., Kim, S., Schaad, D. C. and Scott, C. S.	2002	Development and evaluation of public health informatics at University of Washington	J Public Health Manag Pract	8	3	37-43	Public Health Informatics (PHI) education began at the University of Washington (UW) with a Summer Institute in 1995. The Biomedical and Health Informatics graduate program, which is housed in the School of Medicine, is an interdisciplinary, multi-school program. It demonstrates the UW's cooperative efforts in advancing informatics, encompassing the schools of public health, medicine, nursing, de…
Laaser, U.	2002	The institutionalization of public health training and the health sciences	Public Health Rev	30	2016-01-04	71-95	The health of the population is determined by a number of ecological determinants in addition to medical care. Therefore a close relationship exists with the social and political context in a society. With regard to the health care system, schools of public health as institutions for training, research, and services have to focus on four main deficits in the area of information, prevention, socia…
Levav, I.	2002	What to teach with regard to mental health in an MPH program?	Public Health Reviews	30	2016-01-04	365-373	Mental health is one of the important subjects of the "New Public Health". Mental illness is one of the major causes of morbidity and even mortality, and traditional separation from health care systems has left mental illness poorly attended. New technologies and concepts allow for management of mental illness in the community, but this requires adequate organization and resources. Mental health …
Manor, O.	2002	Teaching statistics in schools of public health	Public Health Rev	30	2016-01-04	209-15	Biostatistics plays an important role in the education and training of public health students. The aim of this paper is to discuss issues associated with the teaching of biostatistics for master in public health (MPH) students. It characterizes the student body, describes the aims of teaching statistics, and considers how and what should be taught. This paper reflects my experience in both coordi…
Paltiel, O., Brezis, M. and Lahad, A.	2002	Principles for planning the teaching of evidence-based medicine/clinical epidemiology for MPH and medical students	Public Health Reviews	30	2016-01-04	261-270	Medical decision-making requires increasing skills in communication, information retrieval, and formulating and answering focused clinical questions. Medical students need increasing exposure to the principles of evidence-based medicine and methodologic training in epidemiology and biostatistics in order to cope with the explosion of medical information and in order to appraise, interpret, and pe…
Patrick, W. K. and Cadman, E. C.	2002	Changing emphases in public health and medical education in health care reform	Asia Pac J Public Health	14	1	35-9	Globalisation of economies, diseases and disasters with poverty, emerging infectious diseases, ageing and chronic conditions, violence and terrorism has begun to change the face of public health and medical education. Escalating costs of care and increasing poverty have brought urgency to professional training to improve efficiency, cut costs and maintain gains in life expectancy and morbidity re…
Richter, E. D. and Berman, T.	2002	Environmental and occupational medicine and injury prevention: Education and impact, classroom and community	Public Health Reviews	30	2016-01-04	277-292	The core value guiding the work of physicians and health workers, including those in Environmental and Occupational Epidemiology and Medicine and Injury Prevention, is to protect the health of the public, especially its most vulnerable individuals. In these fields, we emphasize teaching the use of epidemiology, the core discipline of public health, as a tool for early detection and prevention of …
Roshi, E. and Burazeri, G.	2002	Public health training in Albania: long way toward a school of public health	Croat Med J	43	4	503-7	AIM: To assess the needs for a school of public health in Albania, where health system has been going through difficult periods of transition after the collapse of the communist regime and its "Soviet" health system in 1991. METHOD: Review of the past and current state of public health training, as well as the evolution of the main institutions involved in public health training in Albania, in vi…
Schienkiewitz, A., Lotz, E., Hofmann, W. and Dierks, M. L.	2002	Post-graduate public-health-programmes in Germany: Knowledge awareness, requirement profiles and future demand - A survey among potential employers	Zeitschrift fur Gesundheitswissenschaften	10	4	345-356	Post-graduate courses in Public Health (PH) were established in Germany between 1989 and 1995 at nine universities. The objective of the study was to survey potential employers of PH graduates in terms of their knowledge about the training programmes, experience with graduates and to explore further employment opportunities. The relevance of the initial university qualification, career experience…
Sgan-Cohen, H. D.	2002	Principles for planning the teaching of dental public health in an MPH course	Public Health Reviews	30	2016-01-04	303-309	Dental public health should be presented to MPH students as an integral component in the general promotion of health. Students should be presented with the "dental" component in public health and the "public health" component in dentistry. Dental examples should be utilized to illustrate most of the other disciplines taught in the MPH course. The underlying principals that determine the teaching …
Slater, P. E., Anis, E. and Leventhal, A.	2002	Communicable Disease Control: An introductory course for MPH students	Public Health Reviews	30	2016-01-04	327-338	Persons preparing for careers in public health practice need a solid academic grounding in the principles of communicable disease control before arriving on the job. We have developed an introductory course in infectious disease control for the Master of Public Health program in Jerusalem, which includes instruction in the following broad areas: How do micro-organisms spread and cause disease? Ho…
Smith, T. and Whitchurch, C.	2002	The Future of the Tripartite Mission: Re-Examining the Relationship Linking Universities, Medical Schools and Health Systems	Higher Education Management and Policy	14	2	39-52	Draws on discussion with leaders of organizations at the interface of the health and university sectors on the current and future direction of relationships between service, research, and education. Outlines some challenges for those managing the tripartite mission and suggestions for ways to approach these. (EV)
Tulchinsky, T. H.	2002	Developing schools of public health in countries of Eastern Europe and the Commonwealth of Independent States	Public Health Reviews	30	2016-01-04	179-200	Countries of Eastern Europe and the Commonwealth of Independent States are facing a combination of difficulties in health including high rates of mortality from preventable diseases, and pressures for reform of their health care systems. The development of schools of public health is an important priority for international aid and for national government attention. This provides a challenge of in…
Varavikova, E. A.	2002	What should an MPH graduate be able to do at the end of the training period?	Public Health Reviews	30	2016-01-04	99-108	In sports or the arts, some people have natural talents. Others need considerable training to develop passable abilities. Some start off as "naturals" and when they receive training, it helps them to soar that much higher - to fine-tune their natural abilities. Teach a natural athlete a new throw or serve or swing and he or she will pick it up right away and add it as a new tool to the bag of tri…
Waterbor, J. W., Heimburger, D. C., Fish, L., Etten, T. J. and Brooks, C. M.	2002	An interdisciplinary cancer prevention and control training program in public health	J Cancer Educ	17	2	85-91	Description. From 1988 through September 2001 the Cancer Prevention and Control Training Program at the University of Alabama at Birmingham has supported 52 pre- and postdoctoral trainees in Public Health disciplines, with 31% of the trainees members of minority groups (21% African Americans). Strengths of the program are director, co-director, and advisor accessibility, latitude in selecting res…
Zwanikken, P. A.	2002	Service role of schools of public health: in between research and education?	Public Health Rev	30	2016-01-04	133-41	This paper is meant to serve as a basis for discussion regarding the service or external role of schools of public health (SPHs). A number of countries in Eastern Europe are developing and establishing their own SPHs, at the same time trying to come to terms with the development of the public health function, its organisation, and its core activities in their respective countries. Although the po…
El Ansari, W., Russell, J. and Wills, J.	2003	Education for health: Case studies of two multidisciplinary MPH/MSc public health programmes in the UK	Public Health	117	5	366-376	Amidst the winds of change that are blowing across the UK public health (PH) landscape in relation to the essential abilities and national standards that are required for the 'art and science' of PH, the preparation for a new cadre of 'PH professionals' is already underway. Several postgraduate masters programmes in public health (MPH) have taken on board the challenge of addressing the requisite…
Epling, J. W., Morrow, C. B., Sutphen, S. M. and Novick, L. F.	2003	Case-based teaching in preventive medicine: rationale, development, and implementation	Am J Prev Med	24	4 Suppl	85-9	The importance of prevention teaching is increasingly recognized in medical education, but its implementation in medical school curricula is hampered by its cross-specialty nature, lack of curricular time, and perception as a topic of less importance than the traditional basic and clinical sciences. The Case-Based Series in Population-Oriented Prevention (C-POP) was developed to address national …
Fahrenwald, N. L.	2003	Teaching social justice	Nurse Educ	28	5	222-6	Social justice is a core nursing value and the foundation of public health nursing. Social justice ideology requires nursing students to uphold moral, legal, and humanistic principles related to health. As such, teaching social justice requires a basis in moral developmental theory. In addition, teaching social justice demands action beyond classroom pedagogy. The author describes how social just…
Finocchio, L. J., Love, M. B. and Sanchez, E. V.	2003	Illuminating the MPH health educator workforce: results and implications of an employer survey	Health Educ Behav	30	6	683-94	The public health workforce has been studied, but not health educators specifically. The development of a Master of Public Health (MPH) in community health education inspired research to illuminate the San Francisco MPH health educator labor market. A time-series survey of an employer panel was conducted between 1995 and 1999 regarding the number of MPH health educators on staff, hiring projectio…
Greenberg, J. S., Howard, D. and Desmond, S.	2003	A community-campus partnership for health: the Seat Pleasant-University of Maryland health partnership	Health Promot Pract	4	4	393-401	A partnership formed between the University of Maryland and the city of Seat Pleasant, Maryland, designed to enhance the health of the city's residents and the education of the university's students--graduate and undergraduate--in the Department of Public and Community Health is described. The health partnership is based on service-learning theory, and a presentation of research findings related …
Hege, I., Radon, K., Dugas, M., Scharrer, E. and Nowak, D.	2003	Web-based training in occupational medicine	Int Arch Occup Environ Health	76	1	50-4	OBJECTIVES: The aim of our project was to develop and evaluate an interactive computer-based approach to teach medical students in occupational medicine. To enhance interest in occupational medicine the major focus was on clinical and practical aspects of occupational medicine. METHODS: The computer program was designed in HTML and JavaScript. It presents a guided tour of the patient's case histo…
Hrynkow, S. H., Primack, A. and Bridbord, K.	2003	Paradigms and progress in building research capacity in international environmental health	Int J Hyg Environ Health	206	2016-04-05	413-22	Populations in low- and middle-income nations bear significant risks for poor health due to air, land and water contamination; natural resource depletion; deterioration of ecosystems; contaminated food supplies and other conditions related to poverty, including poor housing, crowding and inadequate nutrition and health care. These risks, related to rapid industrialization, increasing urbanization…
Lanfranchi, P., Ferroglio, E., Poglayen, G. and Guberti, V.	2003	Wildlife veterinarian, conservation and public health	Veterinary Research Communications	27	SUPPL. 1	567-574	In recent years wildlife diseases (infectious and non-infectious) have played a relevant role in both wildlife conservation and public health. Global environmental changes have determined a bimodal evolution of wildlife. On one side a huge loss of biodiversity has been observed leading to the increasing of threatened or endangered species. In contrast few opportunistic taxa increased their abound…
Marantz, P. R., Burton, W. and Steiner-Grossman, P.	2003	Using the case-discussion method to teach epidemiology and biostatistics	Acad Med	78	4	365-71	Medical students must learn the principles of epidemiology and biostatistics to critically evaluate the medical literature. However, this subject has traditionally been difficult to teach. In 1997 at the Albert Einstein College of Medicine, the required first-year course in epidemiology and biostatistics was revised to use the case-discussion teaching method. In preparation for the course, experi…
McCurdy, S. A.	2003	Preventive medicine teaching cases in the preclinical undergraduate medical curriculum	Am J Prev Med	24	4 Suppl	108-10	The implementation of the Case-Based Series in Population-Oriented Prevention (C-POP) at the University of California at Davis Medical School is described. The implementation and planning for the integration of a case-based curriculum into a previously didactic-focused preventive medicine course are discussed. Issues include flexibility of the curriculum, student acceptance of case-based learning…
Morrow, C. B., Epling, J. W., Teran, S., Sutphen, S. M. and Novick, L. F.	2003	Future applications of case-based teaching in population-based prevention	Am J Prev Med	24	4 Suppl	166-9	The Case-Based Series in Population-Oriented Prevention (C-POP) introduced in this supplement to the American Journal of Preventive Medicine provides a set of tools to integrate clinical- and community-based prevention into interactive teaching cases. These cases, which address recommended core competencies in prevention education, have been taught to both medical students and preventive medicine…
Pearson, T. A., Barker, W. H., Fisher, S. G. and Trafton, S. H.	2003	Integration of the Case-Based Series in Population-Oriented Prevention into a problem-based medical curriculum	Am J Prev Med	24	4 Suppl	102-7	This article describes the pilot testing of the Case-Based Series in Population-Oriented Prevention (C-POP) and accompanying evaluation instruments in a problem-based medical curriculum at the University of Rochester Medical Center. Several of the cases were successfully taught in the curriculum, but the evaluation instruments revealed no change in population-oriented skills or orientation. Issue…
Potter, M. A. and Eggleston, M. M.	2003	Supporting academic public health practice: a survey of organizational structures in public health schools	J Public Health Manag Pract	9	2	165-70	A survey was conducted at 28 schools of public health to assess how they allocate responsibility for three kinds of academic practice activity: continuing education, student internships, and technical consultation by faculty. Respondents identified whether these responsibilities were in a central practice unit, in another schoolwide unit, dispersed among several units, or dispersed among individu…
Sharp, R. L.	2003	Doctoral Education: The Mixture Perspective	Quest	55	1	82-85	In the last 30 years, our discipline has become increasingly specialized in the training of PhD students. Development of recent initiatives, such as the Preparing Future Faculty program now in place at many doctorate-granting institutions, has focused attention on the need to broaden the education of PhD students. In addition, recent analyses of the job market for graduating PhD students show tha…
Umble, K. E., Shay, S. and Sollecito, W.	2003	An interdisciplinary MPH via distance learning: meeting the educational needs of practitioners	J Public Health Manag Pract	9	2	123-35	This article describes a distance learning master of public health program that prepares students to lead programs and organizations. Evaluation showed that the curriculum, format, and teaching methods were accessible, affordable, acceptable, and appropriate for the working professional, and equivalent to residential master's programs aimed at experienced professionals. Students interacted with p…
Allan, J., Barwick, T. A., Cashman, S., Cawley, J. F., Day, C., Douglass, C. W., Evans, C. H., Garr, D. R., Maeshiro, R., McCarthy, R. L., Meyer, S. M., Riegelman, R., Seifer, S. D., Stanley, J., Swenson, M., Teitelbaum, H. S., Timothe, P., Werner, K. E. and Wood, D.	2004	Clinical prevention and population health: curriculum framework for health professions	Am J Prev Med	27	5	471-6	The Clinical Prevention and Population Health Curriculum Framework is the initial product of the Healthy People Curriculum Task Force convened by the Association of Teachers of Preventive Medicine and the Association of Academic Health Centers. The Task Force includes representatives of allopathic and osteopathic medicine, nursing and nurse practitioners, dentistry, pharmacy, and physician assist…
Chaney, J. D., Eddy, J. M. and O'Rourke, T. W.	2004	Ranking of Doctoral Programs of Health Education: Methodological Revisions and Results	American Journal of Health Education	35	3	132-140	The purpose of this study was to replicate the Notaro, O'Rourke, and Eddy study to rank doctoral programs in health education, incorporating comments from professionals in health education to enhance the ranking study methods. This study used a multiple set of variables weighted by scholars and leaders in the field of health education. These variables included articles published; journal editorsh…
Conroy, M. B., Delichatsios, H. K., Hafler, J. P. and Rigotti, N. A.	2004	Impact of a preventive medicine and nutrition curriculum for medical students	Am J Prev Med	27	1	77-80	BACKGROUND: United States public health goals call for increased physician counseling about diet and exercise, but many medical schools lack adequate curriculum on these topics. At Harvard Medical School, second-year students take a preventive medicine and nutrition (PMN) course. This study evaluated the impact of this innovative curriculum on students' confidence about addressing patients' diet …
Hubball, H. and Levy, A. R.	2004	Graduate-Level Course Design and Assessment in Epidemiology: A Learning-Centred Approach	Journal of Faculty Development	20	1	2016-10-20	Despite a growing recognition of the need for learning-centered curricula in undergraduate education, very little has been documented about course design in a graduate studies context. This article provides a flexible framework and practical strategies for developing a learning-centered graduate course in Epidemiology. Concepts, principles and interactive strategies from learning-centered educati…
Kemper, K. A., Rainey Dye, C., Sherrill, W. W. and Mayo, R. M.	2004	Guidelines for public health practitioners serving as student preceptors	Health Promot Pract	5	2	160-73	Student fieldwork and service learning are valuable strategies for developing the skills of future public health professionals. Practitioners who serve as preceptors to students often receive little preparation for guiding and evaluating students. Findings from a review of fieldwork and service learning literature and a program evaluation of an undergraduate public health program at a large south…
Romano, M.	2004	Masters of the universe. NCHL, national accrediting agency push controversial plan to transform how MHA programs teach future healthcare execs	Mod Healthc	34	3	6-7, 14-5, 3	An ambitious effort by a high-profile group of healthcare executives, including the National Center for Healthcare Leadership's Executive Vice President and Chief Operating Officer Marie Sinioris, left, hopes to transform the way health administrators are taught by the nation's MHA programs. If they're successful, it could mean major changes in curriculum and job skills of healthcare executive ca…
Szosland, D. and Marcinkiewicz, A.	2004	Modern technology in lifelong learning of occupational medicine	Int J Occup Med Environ Health	17	4	411-6	The introduction of new learning technologies and an increasing usage of the Internet have the potential of changing the image of postgraduate education. A rapid progress in innovative communication systems has lead to essential changes in conditions of acquiring knowledge and professional skills. This has resulted in the development of different educational models and the incorporation of comput…
Williamson, S.	2004	Conceptualising geographies of health knowledge: The emergence of new education spaces for public health	Health and Place	10	4	299-310	In recent years both new knowledges and new experts have been introduced into public health as part of the development of multidisciplinary practice. This paper presents an analysis of these recent changes, which is informed by theoretical ideas around governmentality and geographies of knowledge. Although critical geographies of public health are starting to emerge the education of professionals…
Brosnan, C. A., Upchurch, S. L., Meininger, J. C., Hester, L. E., Johnson, G. and Eissa, M. A.	2005	Student nurses participate in public health research and practice through a school-based screening program	Public Health Nurs	22	3	260-6	Obesity has reached epidemic proportions among children in minority populations, placing them at risk for diabetes and hypertension. The importance of educating a generation of nurses who have the knowledge, skills, and passion to address this public health need is crucial to the profession and to America's health. This article describes the use of a Community Partnership Model to frame baccalaur…
Burazeri, G., Laaser, U., Bjegovic, V. and Georgieva, L.	2005	Regional collaboration in public health training and research among countries of South Eastern Europe	Eur J Public Health	15	1	97-9	It is argued that each country of South Eastern Europe should have its own school of public health. However, a basic prerequisite of modern public health training is the comprehensiveness of the programme and a worldview approach. Most of the countries of South Eastern Europe face the same difficulties to adapt their inherited communist structures of public health training to Western standards. A…
Cellucci, L. W.	2005	Teaching healthcare marketing via community research: the LifeFlight project	J Health Adm Educ	22	2	201-12	Undergraduate students in Healthcare Administration programs may benefit from cooperative learning strategies such as participation in community research. Collaborating with local healthcare facilities on class projects also encourages more active engagement between the academic and practice communities. This purpose of this paper is to briefly describe one collaborative venture undertakenby unde…
Ciliska, D.	2005	Educating for evidence-based practice	J Prof Nurs	21	6	345-50	Several countries have developed policy initiatives that require health care to be evidence based and health science students to study under an evidence-based curriculum as well as learn how to practice in an evidence-based way. Evidence-based nursing (EBN) is too new to have any actual research on which to base a curriculum. However, in the absence of evidence, several schools of nursing have mo…
Cox, D. M. and Buchbinder, S. B.	2005	Educating future healthcare managers: meeting contemporary challenges	J Health Adm Educ	22	2	145-58	University programs must work to keep curricula sufficiently dynamic to assure knowledge content remains relevant, appropriate skills are developed, and standards of academic rigor are maintained. This paper describes a curriculum analysis for a healthcare management program conducted in 1997 and the subsequent steps taken to enhance the program through more formalized links with healthcare organ…
Duffy, M. E., Farmer, S., Ravert, P. and Huittinen, L.	2005	International community health networking project: Two year follow-up of graduates	International Nursing Review	52	1	24-31	Aim: This paper presents the perceptions of graduates 2 years post-exchange in a USA-European Union funded programme. The primary goal of this 8-week exchange programme was to increase cultural knowledge and sensitivity by teaching a common module of community health assessment and planning to multi-national groups of undergraduate students in four countries. Background: Cultural diversity and gl…
El-Ansari, W. and Privett, S.	2005	Health protection: communicable disease, public health and infection control educational programmes--a case study from the UK	Public Health	119	4	328-40	The health protection (HP) landscape is changing. Issues related to infectious diseases in the context of global health are receiving the attention of world leaders and policy makers. In the UK, the national health policies resonate with such transformations, presenting a range of opportunities and challenges. The opportunities include the formation of a new national organisation dedicated to pro…
Globe, G. A., Azen, S. P. and Valente, T.	2005	Improving preventive health services training in chiropractic colleges: a pilot impact evaluation of the introduction of a model public health curriculum	J Manipulative Physiol Ther	28	9	702-7	OBJECTIVE: To investigate the impact of the dissemination of the model public curriculum at one US chiropractic college on chiropractic interns during their outpatient clinical internship. METHODS: A retrospective pilot study was performed to evaluate the frequency of 9 patient clinical preventive health recommendations made by interns during their clinical training. The frequency of recommendati…
Hamzaoglu, O., Yavuz, C. I., Caglayan, C., Erdogan, M. S. and Etiler, N.	2005	Undergraduate training in occupational health at Kocaeli University Medical School: a Turkish experience	Ind Health	43	4	677-84	Processes and conditions of production may produce unhealthy effects. Both must therefore be included in the education of health care personnel. Vocational training in occupational health at Kocaeli University Medical School, Turkey aims to demonstrate students that occupational health is a specific and important area of work within the context of primary health care. This research is a cross-sec…
Have, H. T., Borovečki, A. and Orešković, S.	2005	Master programme "Health, human rights and ethics": A curriculum development experience at Andrija Štampar School of Public Health, medical school, University of Zagreb	Medicine, Health Care and Philosophy	8	3	371-376
Hughes, G. D., Mack, A. and Golden, K. S.	2005	Public health education: a report from Mosul and a plan for change	BMC Public Health	5		29	BACKGROUND: Today Iraq suffers from severe shortages of food, medicine, clean water and adequate sanitation. Malnutrition and communicable diseases are major factors in the rising morbidity and mortality rates. However, supplies and equipment are insufficient or outmoded, and public health training is outdated. The Universities have been unable to help because under-funding and isolation from the…
MacDonald, P. D.	2005	Team Epi-Aid: graduate student assistance with urgent public health response	Public Health Rep	120 Suppl 1		35-41	Team Epi-Aid provides graduate students with practical public health experience through participation in outbreak investigations and other applied projects with state and local health departments in North Carolina. It is an initiative of the North Carolina Center for Public Health Preparedness in the North Carolina Institute for Public Health at the University of North Carolina School of Public H…
Meyer, A. L. and Masho, S. W.	2005	A youth violence prevention curriculum for public health students	Am J Prev Med	29	5 Suppl 2	240-6	A six-module curriculum on youth violence prevention, The Epidemiology and Prevention of Intentional Injury, was developed for inclusion in a Virginia Commonwealth University Department of Epidemiology and Community Health graduate course for public health students. The content of the curriculum was determined by reviewing key literature and the consensus group reports of experts in the area of y…
Nyswander, D. B.	2005	Public health education: sources, growth and operational philosophy. 1980-81	Int Q Community Health Educ	25	2016-01-02	2016-05-18	An historical overview of public health education: its sources, development and operational philosophy. The contributions of many disciplines, particularly social science, and key individuals such as Lewin are traced through the past half century. The emergence of health education as a "helping profession" and the expansion of its focus to broader "marketplaces" of change are highlighted. The sta…
Orfaly, R. A., Biddinger, P. D., Burstein, J. L. and Leaning, J.	2005	Integration of academia and practice in preparedness training: the Harvard School of Public Health experience	Public Health Rep	120 Suppl 1		48-51	Given the need for public health professionals well trained in emergency preparedness and response, students in public health programs require ample practical training to prepare them for careers in public health practice. The Harvard School of Public Health Center for Public Health Preparedness has been instrumental in the creation and implementation of a course entitled, "Bioterrorism: Public H…
Petersen, D. J., Hovinga, M. E., Pass, M. A., Kohler, C., Oestenstad, R. K. and Katholi, C.	2005	Assuring public health professionals are prepared for the future: the UAB public health integrated core curriculum	Public Health Rep	120	5	496-503	In response to calls to improve public health education and our own desire to provide a more relevant educational experience to our Master of Public Health students, the University of Alabama at Birmingham (UAB) School of Public Health designed, developed, and instituted a fully integrated public health core curriculum in the fall of 2001. This curriculum combines content from discipline-specific…
Rios-Ellis, B. and Frates, J.	2005	The Latino Healthcare Professionals Project: responding to the diverse needs of the 21st century	J Health Adm Educ	22	2	171-87	The Latino Healthcare Professionals Project (LHPP) is a privately-funded initiative to provide healthcare management training to first-generation educated Latino bilingual and bicultural upper division university students planning careers in healthcare. This unique curriculum, scholarship, and mentorship program is based in the Health Care Administration (HCA) Program at California State Universi…
Suen, L.	2005	Teaching epidemiology using WebCT: application of the seven principles of good practice	J Nurs Educ	44	3	143-6	Web-based teaching was strategically used to supplement classroom instruction in an epidemiology course for RN-to-BSN students. This article investigates how the "Seven Principles for Good Practice" were applied as a guide when teaching this online course and discusses this innovative teaching strategy with the aim of advancing pedagogical strategies from the traditional, teacher-centered paradig…
Vincent, J. H.	2005	Graduate education in occupational hygiene: a rational framework	Ann Occup Hyg	49	8	649-59	Occupational hygiene has been an important part of occupational health since it first emerged after World War II as the science and art that deals with the anticipation, recognition, evaluation and control of human exposures to hazards in the working environment. A need exists for well-qualified professionals who can not only respond to hazards that are currently known and understood, but also to…
Akhund, S. and Kadir, M. M.	2006	Do community medicine residency trainees learn through journal club? An experience from a developing country	BMC Medical Education	6			Background: Journal clubs are an internationally recognized teaching tool in many postgraduate medical education fields. In developing countries lack of funds for current print materials may have limited journal club use. But with advancing information technology trainees in developing countries increasingly have more access to high quality journals online. However, we are aware of no studies des…
Boex, J. R., Keck, C. W., Piatt, E., Nunthirapikorn, T. N. and Blacklow, R. S.	2006	Academic health centers and public health departments: partnership matters	Am J Prev Med	30	1	89-93	BACKGROUND: The Institute of Medicine has called for increased population-based training for healthcare professions students, and particularly medical students. For this to be effective, students should receive such training in the locations where population-based approaches to care take place, such as public health departments (HDs). However, little is known about currently existing relationship…
Boyd, L. D., Fun, K. and Madden, T. E.	2006	Initiating Tobacco Curricula in Dental Hygiene Education	Substance Abuse	27	2016-01-02	53-60	Two hours of tobacco instructions were incorporated into the baccalaureate dental hygiene curricula in a university in the Northwestern United States. Prior to graduation, all senior students were invited to complete anonymously a questionnaire surveying attitudes and clinical skills in providing tobacco services to their clinic patients. Twenty students (67%) responded but no data was collected …
Champagne, N.	2006	Using the NCHEC Areas of Responsibility to Assess Service Learning Outcomes in Undergraduate Health Education Students	American Journal of Health Education	37	3	137-145	This study used the areas of responsibility developed by the National Commission for Health Education Credentialing (NCHEC) as a framework for the assessment of Service Learning experiences of undergraduate health education students. In the present study, six Service Learning projects involving 12 students were evaluated using multiple strategies, including (1) students' written reflections, (2) …
Chavez, V., Turalba, R. A. and Malik, S.	2006	Teaching public health through a pedagogy of collegiality	Am J Public Health	96	7	1175-80	Curriculum development in masters of public health programs that effectively meets the complex challenges of the 21st century is an important part of public health education and requires purposeful thinking. Current approaches to training the public health work-force do not adequately prepare professionals to be culturally competent in addressing health disparities. Principles of community-based …
Harber, P. and Ducatman, A.	2006	Training pathways for occupational medicine	J Occup Environ Med	48	4	366-75	OBJECTIVE: Consider the funding, organization, and applicant pool for occupational medicine residency training positions concerns in the United States. METHODS: Postgraduate training models are compared for responsiveness to competence and workforce needs, including traditional residency, nontraditional residency, postdoctoral fellowship, extended courses, multiple certificate preparation, contin…
Hewitt, J. B., Candek, P. R. and Engel, J. M.	2006	Challenges and successes of infusing environmental health content in a nursing program	Public Health Nurs	23	5	453-64	Environmental health has received minimal attention in nursing curricula over the past decade, despite efforts by the Institute of Medicine (1995) and others to advance the environmental health agenda in nursing education, practice, and research. This paper describes an initiative that was first funded as a part of the Environmental Health Scholars Program in 2000 to incorporate environmental hea…
Holland, R., Gilmore, A., Hoysal, N. and Acquilla, S.	2006	Insights into training and examination performance from the first UK National Public Health Training Audit	Public Health	120	3	249-55	OBJECTIVES: To investigate predictors of a supportive training relationship and examination success using data from the first UK Public Health Training Audit. STUDY DESIGN: Secondary analysis of data from a national cross-sectional survey of UK public health trainees, conducted in April 2003. METHODS: All UK public health trainees were sent a questionnaire including questions on training experien…
Holland, R., Hoysal, N., Gilmore, A. and Acquilla, S.	2006	Quality of training in public health in the UK: results of the first national training audit	Public Health	120	3	237-48	OBJECTIVES: Since 1997, UK public health training has undergone major changes, including the creation of specialist registrars (SpRs), introduction of a competency framework, admission of non-medical (specialist) trainees and National Health Service organizational change. It was therefore considered timely to audit the quality of this training. STUDY DESIGN: Cross-sectional survey of all UK publi…
James, E. L., Graham, M. L., Snow, P. C. and Ward, B. M.	2006	Teaching research and epidemiology to undergraduate students in the health sciences	Australian and New Zealand Journal of Public Health	30	6	575-578	Objective: To identify and address particular challenges in the teaching of epidemiological concepts to undergraduate students in non-clinical health disciplines. Methods and Results: Relevant pedagogical literature was reviewed to identify a range of evidence-based teaching approaches. The authors also drew on their experience in curriculum development and teaching in this field to provide guide…
Johnson, J. H., Jr., Sabol, B. J. and Baker, E. L., Jr.	2006	The crucible of public health practice: major trends shaping the design of the Management Academy for Public Health	J Public Health Manag Pract	12	5	419-25	Public health leaders and managers need new leadership and management skills as well as greater entrepreneurial acumen to respond effectively to broad demographic, socioeconomic, and political trends reshaping public health. This article asserts that the need for such training and skills was the impetus for the conceptualization, design, and launch of the Management Academy for Public Health--an …
Luquis, R., Perez, M. and Young, K.	2006	Cultural Competence Development in Health Education Professional Preparation Programs	American Journal of Health Education	37	4	233-241	To date few studies have been conducted to assess the preparation of health educators in the area of cultural sensitivity and competence. The purpose of this study was to assess efforts and opportunities offered by health education professional preparation programs to prepare health educators in the area of cultural competence. One hundred fifty-seven department chairs or program coordinators com…
Moloughney, B. W. and Skinner, H. A.	2006	Rethinking schools of public health: a strategic alliance model	Can J Public Health	97	3	251-4	Canada is in the midst of rejuvenation of public health organizations, mandates and infrastructure. Major planning exercises are underway regarding public health human resources, where academic institutions have a key role to play. To what extent could schools of public health be part of the solution? Many universities across Canada are considering or in the process of implementing MPH programs (…
Rojas-Guyler, L., Cottrell, R. and Wagner, D.	2006	The Second National Survey of USA. Internship Standards in Health Education Professional Preparation: 15 Years Later	American Journal of Health Education	37	4	226-232	This study assessed internships associated with health education professional programs in the USA. This study updates findings from an earlier survey published in 1990. Using the 2003 "AJHE" directory of institutions, 255 health education professional preparation programs were identified. Two hundred and eleven institutions had a health education/promotion or community health program and were sen…
Rosa, R. S., Bordin, R., Fisher, P. D. and Klück, M. M.	2006	Using computer and Internet-based resources to teach health care planning and administration in an undergraduate medical program	Methods of Information in Medicine	45	3	316-320	Objective: We describe the teaching methods, involving computer and Internet-based resources, used in the "Administration and Planning in Health Care" course of the undergraduate medical program at the Federal University of Rio Grande do Sul. Method: Description on how the curriculum guidelines for the undergraduate medical education in Brazil have been implemented at this university. The guideli…
Tulchinsky, T. H. and Bickford, M. J.	2006	Are schools of public health needed to address public health workforce development in Canada for the 21st century?	Can J Public Health	97	3	248-50	In addition to establishing Canadian federal institutions for public health to work in cooperation with provincial and local health authorities, the infrastructure of public health for the future depends on a multi-disciplinary and well-prepared workforce. Traditionally, Canada trained its public health workforce in schools of public health (or hygiene), but in recent decades this has been carrie…
Walker, S. H., Ouellette, V. and Ridde, V.	2006	How can PhD research contribute to the global health research agenda?	Can J Public Health	97	2	145-8	We propose that PhD and post-doctoral researchers are a strong, untapped resource with the potential to make a real contribution to global health research (GHR). However, we raise some ethical, institutional and funding issues which either discourage new researchers from entering the field or diminish their capacity to contribute. We offer a number of recommendations to Canadian academic and non-…
White, K. R., Clement, D. G. and Nayar, P.	2006	Evidence-based healthcare management competency evaluation: alumni perceptions	J Health Adm Educ	23	4	335-49	An ongoing concern of healthcare educators is how well students are prepared for practice after they are graduated. Curriculum design and pedagogical methods are central components for developing healthcare management and leadership competencies. Various stakeholders have identified competency domains and typologies that outline the requisite skills and expertise to manage and lead healthcare org…
Woodhouse, L. D., Auld, M. E., Livingood, W. C. and Mulligan, L. A.	2006	Survey of accredited master of public health (MPH) programs with health education concentrations: a resource for strengthening the public health workforce	Health Promot Pract	7	2	258-65	The authors designed survey research to assess accredited master of public health (MPH) programs with health education concentrations. A Web-based survey was distributed to program directors and was used to collect characteristics of program faculty, students, graduates, internships, employment, and competency development. Results indicate that students and graduates are diverse; 72% of students …
Arias, V. M., Lopez, L. M. and Jaramillo, V. D.	2007	Teaching research: the experience in the collective health master program.at the University of Antioquia, Colombia	Rev Lat Am Enfermagem	15	3	487-92	The idea that one learns to do research only by taking methodological courses is false, as it is false the idea that one learns how to do research only through investigative practice. We consider both strategies pertinent and necessary and that is the reason we believe graduated courses based on investigation must contemplate both. This study aims to share with the academic community the concept,…
Biesma, R. G., Pavlova, M., van Merode, G. G. and Groot, W.	2007	Using Conjoint Analysis to Estimate Employers Preferences for Key Competencies of Master Level Dutch Graduates Entering the Public Health Field	Economics of Education Review	26	3	375-386	This paper uses an experimental design to estimate preferences of employers for key competencies during the transition from initial education to the labor market. The study is restricted to employers of entry-level academic graduates entering public health organizations in the Netherlands. Given the changing and complex demands in public health, we study the relative importance of generic and fie…
Brown, B., Heaton, P. C. and Wall, A.	2007	A service-learning elective to promote enhanced understanding of civic, cultural, and social issues and health disparities in pharmacy	Am J Pharm Educ	71	1	9	OBJECTIVES: To evaluate the effectiveness and impact of an elective service-learning course offered in cooperation with a charitable pharmacy providing services to the surrounding community. METHODS: The 33 students enrolled in the service-learning elective were given a 23-question preservice survey instrument and a 32-question postservice survey instrument. The survey instruments were designed t…
Bruce, L., Gresh, K., Vanchiswaran, R. and Werapitiya, D.	2007	Protecting Health and Saving Lives: The Part-Time/Internet-Based Master of Public Health Program at the Johns Hopkins Bloomberg School of Public Health	TechTrends: Linking Research and Practice to Improve Learning	51	6	26-31	This article discusses the part-time/Internet-based Master of Public Health (MPH) program at the Johns Hopkins Bloomberg School of Public Health (JHSPH). The Johns Hopkins Bloomberg School of Public Health was the first school of public health in the United States to offer a Master of Public Health program via the Internet. The JHSPH MPH Program prepares students to face existing and new public h…
Cherry, R. A. and Davis, T.	2007	The road to developing an advanced degree program in public health preparedness	Acad Med	82	8	773-80	The master of homeland security (MHS) degree in public health preparedness at the Pennsylvania State University College of Medicine is the first degree program of its kind offered by any USA. medical school. The field of public health preparedness has been increasingly viewed as a new, emerging professional discipline, which academic medicine is well positioned to complement. The process by which…
Cleak, H. and Williamson, D.	2007	Preparing health science students for interdisciplinary professional practice	Journal of Allied Health	36	3	141-149	In 2002, a number of lecturers from different clinical schools within the Faculty of Health Sciences at La Trobe University embarked on the development of a new inter-disciplinary professional practice subject to be undertaken by all final-year undergraduate health science students. The subject was designed to better prepare students for their first professional appointment by introducing them to…
Cronin, M. and Connolly, C.	2007	Exploring the use of experiential learning workshops and reflective practice within professional practice development for post-graduate health promotion students	Health Education Journal	66	3	286-303	Objective: To explore and evaluate the use of two methods (1) experiential learning workshops and (2) reflective practice within post-graduate health promotion education, with a view to providing a foundation in professional practice based on health promotion principles and critical thinking. Design: This is an empirical study exploring the usefulness and outcomes of two methods within an educati…
Dutcher, G. A., Spann, M. and Gaines, C.	2007	Addressing health disparities and environmental justice: the National Library of Medicine's Environmental Health Information Outreach Program	J Med Libr Assoc	95	3	330-6	PURPOSE: Disparities in health between minority and majority populations have become a topic of high interest in the health care and information communities. This paper describes the National Library of Medicine's (NLM's) oldest outreach program to a minority population, a project that has been going on for over fifteen years. SETTING/PARTICIPANTS/RESOURCES: The overview is based on internal docu…
Griffiths, S. and Thorpe, A.	2007	Public health in transition: views of the specialist workforce	J R Soc Promot Health	127	5	219-23	The constant structural changes to the NHS in England have created instability and lack of job security within the public health workforce in the U.K. Since posts are linked to structures which keep changing, recent years have seen constant changes in titles, responsibilities and expectations. Effective public health practice involves teamwork across sectors and strong relationships with local co…
Heading, G. S., Fuller, J. D., Lyle, D. M. and Madden, D. L.	2007	Using problem-based learning in public health service based training	N S W Public Health Bull	18	2016-01-02	2016-08-13	OBJECTIVES: This study explored the suitability and benefits of problem-based learning (PBL) in competency-based postgraduate public health training. The PBL was delivered within a rural retreat and included site visits. METHODS: Qualitative semistructured interviews with trainee public health officers and key informants. RESULTS: The learning approach (retreat-PBL combination with site visits) w…
Hess, S., Dyjack, D. T. and Bliss, J.	2007	Optimizing environmental health training outcomes: a case study of tribal and nontribal trainees	J Environ Health	70	1	50-3, 63	Approximately 80 percent of the public health workforce lacks formal public health education, thus necessitating ongoing professional development training programs to ensure the delivery of essential environmental public health services. Unfortunately, there is a paucity of literature describing changes in workplace performance directly related to training program attendance. The purpose of the s…
Ijsselmuiden, C. B., Nchinda, T. C., Duale, S., Tumwesigye, N. M. and Serwadda, D.	2007	Mapping Africa's advanced public health education capacity: The AfriHealth project	Bulletin of the World Health Organization	85	12	914-922	Objective: Literature on human resources for health in Africa has focused on personal health services. Little is known about graduate public health education. This paper maps "advanced" public health education in Africa. Public health includes all professionals needed to manage and optimize health systems and the public's health. Methods: Data were collected through questionnaires and personal vi…
Jakusovaite, I. and Bankauskaite, V.	2007	Teaching ethics in a Masters Program in Public Health in Lithuania	Journal of Medical Ethics	33	7	423-427	This article aims to present 10 years of experience of teaching ethics in a Masters Program in Public Health in Lithuania, and to discuss the content, skills, teaching approach and tools of this programme. In addition, the article analyses the links between ethics and law, identifies the challenges of the teaching process and suggests future teaching strategies. The important role of teaching eth…
Ogolla, C. and Cioffi, J. P.	2007	Concerns in workforce development: linking certification and credentialing to outcomes	Public Health Nurs	24	5	429-38	Investments in public health workforce development are based on the assumption that capacity and competencies are linked with the effectiveness and efficiency of providing essential public health services. However, evidence of the effects of workforce quantity or quality on the performance of core public health functions is limited. A review of public health, health care, and teacher education li…
Akinmoladun, T. M.	2008	The relevance of problem-based instruction to learning about environmental health	J Environ Health	71	1	12-4, 41; quiz 43-4	This article examines the essence of problem-based instruction and its successful use in teaching classes in environmental health, The author describes experience gained from this style of teaching and recommends how to apply it in the academy to teach environmental public health courses.
Albertine, S.	2008	Undergraduate public health: preparing engaged citizens as future health professionals	Am J Prev Med	35	3	253-7	This paper addresses two questions: (1) How to explain, from the vantage point of the liberal arts, the value of integrative public health education for undergraduates, and (2) How, simultaneously, to make the case for such a program of study toward a career in health care. A new perspective is offered on baccalaureate study in preparation for engaged citizenship and for pre-professional healthca…
Anandaraja, N., Hahn, S., Hennig, N., Murphy, R. and Ripp, J.	2008	The design and implementation of a multidisciplinary global health residency track at the Mount Sinai School of Medicine	Acad Med	83	10	924-8	The Mount Sinai Global Health Center established a new multidisciplinary Global Health Residency Track (GHRT) in 2006. The goal of the GHRT is to provide participants with a foundation in global health issues and population-based health care, a chance to develop basic research and public health skills in the field, and guidance for career development. The authors describe how the GHRT was created…
Biesma, R. G., Pavlova, M., Vaatstra, R., van Merode, G. G., Czabanowska, K., Smith, T. and Groot, W.	2008	Generic versus Specific Competencies of Entry-Level Public Health Graduates: Employers' Perceptions in Poland, the UK, and the Netherlands	Advances in Health Sciences Education	13	3	325-343	Constant changes in society and the public health domain force public health professionals into new roles and the development of new competencies. Public health professionals will need to be trained to respond to this challenge. The aim of this comparative study among Poland, the UK and the Netherlands is to identify competence needs for Master of Public Health graduates entering the labour marke…
Bouhaimed, M., Thalib, L. and Doi, S. A.	2008	Outcomes associated with community-based research projects in teaching undergraduate public health	Med Teach	30	4	384-8	BACKGROUND: Community based research projects have been widely used in teaching public health in many institutions. Nevertheless, there is a paucity of information on the learning outcomes of such a teaching strategy. We therefore attempted to evaluate our experience with such a project based teaching process. AIMS: The objective of this study was to evaluate the factors related to quality, impac…
Buring, J. E.	2008	Primary data collection: what should well-trained epidemiology doctoral students be able to do?	Epidemiology	19	2	347-9	The increasing size and complexity of epidemiologic studies is leading more and more doctoral students in epidemiology to base their thesis work on existing data. While the analysis of existing data provides useful experience in complex analyses, it gives trainees little or no hands-on experience in the actual design and conduct of an epidemiologic study. As these students pursue their careers, m…
Butt, A. K. and Khan, A. A.	2008	Teaching biostatistics and epidemiology in a postgraduate medical institution: are we going in the right direction?	East Mediterr Health J	14	5	1192-7	We examined the attitude and knowledge of 40 supervisors and trainees as well as the impact of workshops on statistical thinking and analytical processes in a medical facility in Pakistan: 45% thought that statistics and epidemiology should be left to professional statisticians; 86% of the trainees and 58% of the supervisors, however, thought that statistics should be taught as a full-time subjec…
Calhoun, J. G., Ramiah, K., Weist, E. M. and Shortell, S. M.	2008	Development of a core competency model for the master of public health degree	Am J Public Health	98	9	1598-607	Core competencies have been used to redefine curricula across the major health professions in recent decades. In 2006, the Association of Schools of Public Health identified core competencies for the master of public health degree in graduate schools and programs of public health. We provide an overview of the model development process and a listing of 12 core domains and 119 competencies that ca…
Carney, J. K. and Hackett, R.	2008	Community-academic partnerships: a "community-first" model to teach public health	Educ Health (Abingdon)	21	1	166	CONTEXT: Physicians face complex public health issues in clinical practice today. We describe an innovative "community-first" model that teaches public health to medical students. METHODS: The United Way of Chittenden County Volunteer Center (UWCCVC) in the State of Vermont, USA.A., was chosen as the focal point for projects because of its documented history, success, and credibility. A simple fo…
Dare, A. J. and Bullen, C.	2008	Shifting perceptions and challenging the profession's paradigms: reflections from an undergraduate week of population health	N Z Med J	121	1282	45-50	The perception that population health is a poor cousin of the clinically orientated medical specialties has occurred despite a growing acknowledgement of the importance of a population health approach to the provision of medical care in the 21st Century. This perception appears entrenched within academic and clinical institutions, and is inherited by undergraduate students as they move through th…
De Felice, M., Giuliani, A. R., Alfonsi, G., Mosca, G. and Fabiani, L.	2008	Survey of nursing knowledge on bioterrorism	International Emergency Nursing	16	2	101-108	With the aim of identifying intervention programmes within the framework of basic and permanent nursing training, we evaluated the knowledge of 187 nurses and nursing students concerning biological emergencies. A questionnaire was used to identify their knowledge of the pathogens that may be used in a terrorist attack and measures for containing them, and their perception of the danger to public …
Declercq, E., Caldwell, K., Hobbs, S. H. and Guyer, B.	2008	The changing pattern of doctoral education in public health from 1985 to 2006 and the challenge of doctoral training for practice and leadership	Am J Public Health	98	9	1565-9	We examined trends in doctoral education in public health and the challenges facing practice-oriented doctor of public health (DrPH) programs. We found a rapid rise in the numbers of doctoral programs and students. Most of the increase was in PhD students who in 2006 composed 73% of the total 5247 current public health doctoral students, compared with 53% in 1985. There has also been a substantia…
Goldman, R. H., Cohen, A. P. and Sheahan, F.	2008	Using seminar blogs to enhance student participation and learning in public health school classes	Am J Public Health	98	9	1658-63	OBJECTIVES: We evaluated whether "seminar blogs" enhanced learning in a large graduate-level introductory public health school class. METHODS: Sixty students were divided into 6 online blog groups. Students posted their assignments (case analyses, news commentaries), prompting comments from other students. Anonymous poll surveys of students were conducted at midpoint and at the end of the course.…
Greenberg, M. R., Gotsch, A., Rhoads, G. and Schneider, D.	2008	Building and sustaining a multiuniversity and multicampus program or school of public health	Am J Public Health	98	9	1556-8	Drawing from New Jersey's successful efforts and from other less successful efforts, we offer lessons learned for those who will consider a multiuniversity and multi-campus program or school of public health. These lessons include building a faculty collaboration, senior administrative support, and external constituencies and developing a set of documents that institutionalize processes, logistic…
Harris, R., Kinsinger, L. S., Tolleson-Rinehart, S., Viera, A. J. and Dent, G.	2008	The MD-MPH program at the University of North Carolina at Chapel Hill	Acad Med	83	4	371-7	In 1997, the Schools of Medicine and Public Health at the University of North Carolina at Chapel Hill (UNC) developed a formal MD-MPH program, called the Health Care and Prevention (HC&P) Program, located in the Public Health Leadership Program in the UNC School of Public Health. Since then, and especially since 2003, the number of UNC medical students taking a year out of their medical studies t…
Hearne, S. A.	2008	Practice-based teaching for health policy action and advocacy	Public Health Rep	123 Suppl 2		65-70	The Institute of Medicine has issued numerous reports calling for the public health workforce to be adept in policy-making, communication, science translation, and other advocacy skills. Public health competencies include advocacy capabilities, but few public health graduate institutions provide systematic training for translating public health science into policy action. Specialized health-advoc…
Hueston, W. D.	2008	Joint degree programs in public health	J Vet Med Educ	35	2	153-9	Public health and veterinary medicine share a focus on population health and primary prevention, along with a commitment to preparedness, response, and recovery in the event of disease outbreaks. Public-health and veterinary professional degree programs share commonalities in their educational accreditation requirements related to epidemiology and public-health practice. The initiation of a numbe…
Koo, D. and Thacker, S. B.	2008	The education of physicians: a CDC perspective	Acad Med	83	4	399-407	The Centers for Disease Control and Prevention (CDC) strongly supports integrating population health perspectives into the education of physicians. Physicians with critical-thinking skills, a commitment to the health of a community, and a systems-based approach are critical partners for the agency in its mission to protect and promote the public's health. To cultivate such physicians, integrating…
Laraia, B. A., Dodds, J. M., Benjamin, S., Jones, S. J. and Carbone, E. T.	2008	Can Distance Education Prepare Future Public Health Nutritionists? A Case Study	Journal of Nutrition Education and Behavior	40	1	34-38	Objective: To assess student retention, readiness, support and outcomes among students completing the Professional Practice Program in Nutrition (PPPN). Design: Qualitative evaluation using semistructured, in-depth interviews conducted with PPPN graduates. Course grades, grade point averages, and comprehensive exam results compared 10 PPPN students from 2 cohorts and 72 residential students from …
Leach, D. C.	2008	Competencies: from deconstruction to reconstruction and back again, lessons learned	Am J Public Health	98	9	1562-4	I address the potential impact of the Association of Schools of Public Health's development of a competency model for the graduate Master of Public Health. I reflect on the model in relation to the Accreditation Council for Graduate Medical Education's adoption of a competency-based model for medical education. Six lessons learned by the Accreditation Council for Graduate Medical Education that t…
Lee, J. M.	2008	Articulation of undergraduate and graduate education in public health	Public Health Rep	123 Suppl 2		2016-12-07	The rapid growth of individual undergraduate courses, minors, and baccalaureate degrees in public health presents a new issue for graduate public health education: how does a graduate or professional program address previously completed undergraduate public health course work? A review of college directories found listings for 154 North American baccalaureate degrees in public health, public heal…
McIntosh, S., Block, R. C., Kapsak, G. and Pearson, T. A.	2008	Training medical students in community health: a novel required fourth-year clerkship at the University of Rochester	Acad Med	83	4	357-64	In 2004, community health became the fourth mission of the University of Rochester Medical Center, along with education, clinical care, and research. In that same year, a novel clerkship was added to the fourth-year curriculum that focuses on the "practice" of community health and preventive medicine. The goal is to offer intensive experiential training to develop skills in community health impro…
Ocek, Z. A., Gursoy, S. T., Ciceklioglu, M., Aksu, F. and Soyer, M. T.	2008	Student evaluation of an integrated, spiral model of epidemiology education at the Ege University	Educ Health (Abingdon)	21	2	126	OBJECTIVES: The Ege University Faculty of Medicine (EUMF) introduced a community-oriented undergraduate curriculum in 2001. In developing the epidemiology portion of the new curriculum, learning objectives were written for their relevance to different learner stages within the general curriculum and to Turkey's public health problems. Key learning objectives were that students should be able to c…
Ren, X., Yin, J., Wang, B. and Roy Schwarz, M.	2008	A descriptive analysis of medical education in China	Medical Teacher	30	7	667-672	A highly trained medical profession is vital to a country's economic development. With the development of a growing economy in China and the increasing impact of globalization, the recent outbreak of new infectious diseases including SARS and the lethal avian influenza have highlighted the importance of medicine and medical care. Ultimately, the health of the public depends on the quality of the …
Riegelman, R. K.	2008	Undergraduate public health education: past, present, and future	Am J Prev Med	35	3	258-63	The IOM's 2003 report Who Will Keep the Public Healthy? recommended that "...all undergraduates should have access to education in public health." They justified their recommendations stating that "public health is an essential part of the training of citizens." The IOM recommendations have catalyzed a movement linking undergraduate public health education with arts and sciences' Liberal Educatio…
Riegelman, R. K. and Garr, D. R.	2008	Evidence-based public health education as preparation for medical school	Acad Med	83	4	321-6	The Institute of Medicine has recommended that all undergraduates have access to public health education. An evidence-based public health framework including curricula such as "Public Health 101" and "Epidemiology 101" was recommended for all colleges and universities by arts and sciences, public health, and clinical health professions educators as part of the Consensus Conference on Undergraduat…
Ruth, B. J., Sisco, S., Wyatt, J., Bethke, C., Bachman, S. S. and Piper, T. M.	2008	Public health and social work: Training dual professionals for the contemporary workplace	Public Health Reports	123	SUPPL. 2	71-77	Objectives. The emergence of new, complex social health concerns demands that the public health field strengthen its capacity to respond. Academic institutions are vital to improving the public health infrastructure. Collaborative and transdisciplinary practice competencies are increasingly viewed as key components of public health training. The social work profession, with its longstanding invol…
Samet, J. M. and Savitz, D. A.	2008	Education in epidemiology: "The Times They Are a-Changin'"	Epidemiology	19	2	345-6	The Changing Face of Epidemiology is a series of symposia sponsored by Epidemiology for the purpose of addressing topical issues that cut across specialty areas. We comment here on 3 papers presented last summer at a symposium ("Education in Epidemiology: Changing needs for changing times") at the 2007 meeting of the Society for Epidemiologic Research. These papers address current challenges in t…
Scharff, D. P., Rabin, B. A., Cook, R. A., Wray, R. J. and Brownson, R. C.	2008	Bridging research and practice through competency-based public health education	J Public Health Manag Pract	14	2	131-7	Reducing the gap between research and practice is gaining much needed attention. Schools of public health can play a role by ensuring that students are taught the necessary knowledge and skills to translate research into practice and to effectively disseminate research and other public health information. Competency-based education is one mechanism by which this can occur. In this article, we int…
Stellman, J. M., Cohen, S. and Rosenfield, A.	2008	Evaluation of a one-year Masters of Public Health program for medical students between their third and fourth years	Acad Med	83	4	365-70	For physicians to better treat and advise their patients on the roles of behavioral and social factors in health and disease, greater levels of competency in social and behavioral sciences are needed. Physicians should also understand the structure, financing, and administration of the health care delivery system, so that they will be able to practice medicine effectively and participate in plann…
Agee, B. and Gimbel, R. W.	2009	Assessing the legal and ethical preparedness of master of public health graduates	Am J Public Health	99	8	1505-9	OBJECTIVES: We explored the relationship between the preparedness of master of public health (MPH) graduates in public health law and ethics and their completion of courses in these areas. METHODS: We reviewed accredited public health schools and programs to assess the supply of required and elective courses in law and ethics. In addition, we conducted an Internet-based scenario survey of MPH gra…
Al-Sa'ed, R., Abu-Madi, M. and Heun, J.	2009	Advancing Environmental Education and Training for Sustainable Management of Environmental Resources in Palestine	Applied Environmental Education and Communication	8	1	30-39	This article describes the various capacity-building activities at the Institute of Environmental and Water Studies of Birzeit University during the past 10 years. It highlights the gained experience in advancing environmental science and engineering education and training programs as components of sustainable water and environmental management schemes. Furthermore, the major constraints faced, a…
Andersen, C.	2009	Indigenous Footprints on Health Curriculum	Australian Journal of Indigenous Education	38		40-45	There are numerous aspects to becoming an effective, culturally competent health practitioner, among these is the need to "become knowledgeable about the historical and sociopolitical backgrounds of clients" (Bemak et al., 2003, p. 26). It has been established that culturally sensitive empathy has the potential to contribute greatly to the healing process when working across cultures. It is there…
Botchwey, N. D., Hobson, S. E., Dannenberg, A. L., Mumford, K. G., Contant, C. K., McMillan, T. E., Jackson, R. J., Lopez, R. and Winkle, C.	2009	A model curriculum for a course on the built environment and public health: training for an interdisciplinary workforce	Am J Prev Med	36	2 Suppl	S63-71	Despite growing evidence of the direct and indirect effects of the built environment on public health, planners, who shape the built environment, and public health professionals, who protect the public's health, rarely interact. Most public health professionals have little experience with urban planners, zoning boards, city councils, and others who make decisions about the built environment. Like…
Cobus, L.	2009	Using blogs and wikis in a graduate public health course	Med Ref Serv Q	28	1	22-32	Blogs and wikis are examples of Web 2.0 technology that facilitate collaboration in the online world. In the health sciences, the emergence of these social tools potentially increases the risk of generating harmful or biased information. Therefore, it is the health professional's responsibility to have the skills to critically appraise Web content that has not undergone traditional peer review. T…
Cotter, L. E., Chevrier, J., El-Nachef, W. N., Radhakrishna, R., Rahangdale, L., Weiser, S. D. and Iacopino, V.	2009	Health and human rights education in USA. schools of medicine and public health: current status and future challenges	PLoS One	4	3	e4916	BACKGROUND: Despite increasing recognition of the importance of human rights in the protection and promotion of health, formal human rights education has been lacking in schools of medicine and public health. Our objectives were: 1) to determine the nature and extent of health and human rights (HHR) education among schools of medicine (SOMs) and public health (SPHs); 2) to identify perceived barr…
El Tantawi, M. M.	2009	Factors affecting postgraduate dental students' performance in a biostatistics and research design course	J Dent Educ	73	5	614-23	Comprehension of biostatistics and principles of research design is important for literature evaluation and evidence-based practice in dentistry as well as for researchers wishing to have their publications accepted by international journals. This study investigated the contribution of several factors to postgraduate dental student performance in a biostatistics and research design course. All of…
Evans, D.	2009	The role of schools of public health: learning from history, looking to the future	J Public Health (Oxf)	31	3	446-50	There is a broad consensus on the need for high-quality public health education and research to tackle the world's many public health challenges. Public health education and research are delivered by a variety of institutions operating very different models, which collectively can be called schools of public health. Given the importance of education and research to public health systems, it is su…
Hassali, M. A., Shafie, A. A., Awaisu, A., Mohamed Ibrahim, M. I. and Ahmed, S. I.	2009	A public health pharmacy course at a Malaysian pharmacy school	Am J Pharm Educ	73	7	136	OBJECTIVES: To develop and implement a new course on public health into the bachelor of pharmacy (BPharm) curriculum in Malaysia. DESIGN: A required 2-credit-hour course was designed to provide an overview of public health pharmacy roles and the behavioral aspects of human healthcare issues. Graded activities included nursing home visits, in-class quizzes, mini-projects, and poster sessions, and …
Herrmann, J. A., Johnson, Y. J., Troutt, H. F. and Prudhomme, T.	2009	A public-policy practicum to address current issues in human, animal, and ecosystem health	J Vet Med Educ	36	4	397-402	There are recognized needs for cross-training health professionals in human, animal, and ecosystem health and for public health policy to be informed by experts from medical, science, and social science disciplines. Faculty members of the Community Health and Preventive Medicine Section at the University of Illinois at Urbana-Champaign, College of Veterinary Medicine, and the Institute of Governm…
Kanchanaraksa, S., Gooding, I., Klaas, B. and Yager, J. D.	2009	Johns Hopkins Bloomberg School of Public Health OpenCourseWare	Open Learning	24	1	39-46	The need for public health knowledge is ever increasing, but the educational options have been limited to coursework delivered by academics to individuals who can afford the cost of tuition at public health institutions. To overcome this disparity, Johns Hopkins Bloomberg School of Public Health (JHSPH) has joined the Massachusetts Institute of Technology-initiated OpenCourseWare (OCW) movement t…
Lovelace, K. A., Bibeau, D. L., Donnell, B. M., Johnson, H. H., Glascoff, M. A. and Tyler, E.	2009	Public health educators' participation in teams: implications for preparation and practice	Health Promot Pract	10	3	428-35	Collaboration among public health organizations is essential to ensuring the health of the public. Much of the day-to-day work of public health educators is done in groups or teams or in consultation with others. This study examined the extent of health educators' work in teams as a proxy for collaboration. Health educators participated in an average of four teams per individual; three of these w…
Muench, S. B.	2009	The Mystery of the Blue Death: A Case Study in Epidemiology and the History of Science	Journal of College Science Teaching	39	1	60-66	This case study introduces students to John Snow, considered to be one of the founders of both epidemiology and anesthesiology, and a remarkable figure in the history of science. Although historical case studies are often less popular with students than contemporary issues (Herreid 1998), a number of aspects of this case make it attractive to students. First, students find the "detective stories"…
Roberts, V., Perryman, M. and Rivers, P. A.	2009	A Discussion Paper on the Assessment of Student Learning Outcomes for Healthcare Management	Health Education Journal	68	2	140-148	As employers, parents, and policy makers demand more accountability from higher education, transferring student learning to health services management practice is more important than ever. If educators want to give these stakeholders the evidence-based performance results they expect, assessment of student learning outcomes, as well as aggregate statistics on groups of students, is necessary. The…
Simpson, J. M., Ryan, P., Carlin, J. B., Gurrin, L. and Marschner, I.	2009	Training a New Generation of Biostatisticians: A Successful Consortium Model	Journal of Statistics Education	17	2		In response to the worldwide shortage of biostatisticians, Australia has established a national consortium of eight universities to develop and deliver a Masters program in biostatistics. This article describes our successful innovative multi-institutional training model, which may be of value to other countries. We first present the issues confronting the future of biostatistics in Australia, th…
So, H. J.	2009	Is blended learning a viable option in public health education? A case study of student satisfaction with a blended graduate course	Journal of Public Health Management and Practice	15	1	59-66	This study reports findings from a case study that examined student satisfaction with a blended graduate-level course in a Masters of Public Health program. This case study used a mixed research method to collect and analyze data from the satisfaction survey and face-to-face interviews. The satisfaction survey revealed that student satisfaction with the quality of this blended course was high. La…
Arnold, L. D. and Schneider, D.	2010	Advising the newest faces of public health: a perspective on the undergraduate student	Am J Public Health	100	8	1374-80	In the 20th century, public health education in the United States existed as a professional degree program, with training at the masters (MPH) and doctoral (PhD, DrPH, and ScD) levels. Today, the system is rapidly evolving as undergraduate majors, minors, and concentrations are establishing themselves around the country. This new focus of public health education, rooted in a liberal arts environm…
Balakas, K. and Sparks, L.	2010	Teaching research and evidence-based practice using a service-learning approach	J Nurs Educ	49	12	691-5	Because nurses are expected to engage in evidence-based practice (EBP), nursing students must learn to critically evaluate and apply research findings to prepare for professional practice. To connect research and EBP, the focus of a baccalaureate research course was changed from a traditional format to one of evidence appraisal and synthesis. Using an approach that incorporated service-learning a…
Bradshaw, G. and Bagness, C.	2010	Midwifery 2020 (2): Education and career progression	Practising Midwife	13	9	2016-04-05	The Midwifery 2020: Delivering expectations vision is that midwives will be members of a highly skilled workforce, acting as lead professionals and coordinators of care as they deliver innovative, cost-effective, quality care across integrated health and social care contexts. They will embrace an evolving public health role and initiate and respond to change. There is, based on the key messages, …
Caron, R. M.	2010	Call for Change in Liberal Education	College Teaching	58	1	2016-01-02	The national initiative that undergraduate students receive education in public health is well-aligned with the philosophy of liberal education which recommends that baccalaureate students receive a wide breadth of knowledge, adaptable skills, principled values, and a sense of societal responsibility. This article explores this new application of liberal education and its implications for the bac…
Dennis, D. L. and Lysoby, L.	2010	The Advanced Credential for Health Education Specialists: A Seven-Year Project	Health Educator	42	2	77-83	The only advanced credential exam for health educators, The Master Certified Health Education Specialist (MCHES), involved a seven-year process. The process began in December 2004, with the information from the Competency Update Project (CUP) report that health educators practice at entry- and advanced-levels of practice. In October 2011, the date of the first MCHES exam, the process will be comp…
El Tantawi, M. M.	2010	Blogging in a biostatistics and research design graduate dental course: for learning or interaction?	J Dent Educ	74	4	410-6	The use of the Internet in health professions education has markedly increased in recent years. There is a need to understand the methods used by students to benefit from Internet-based teaching methods, especially those initially designed to promote social interaction such as blogs. This study describes how students used a blog in a biostatistics and research design graduate dental course. The a…
Genat, B. and Robinson, P.	2010	New competencies for public health graduates: A useful tool for course design	Australian and New Zealand Journal of Public Health	34	5	513-516	Objective: The objective of this paper is to provide a brief overview and context for the new Australian Network of Public Health Institutions (ANAPHI) Foundation Competencies for Master of Public Health Graduates in Australia, and to outline the current status of the quality agenda for public health training and competency standards for Master of Public Health (MPH) education in Australia. Appro…
Miller, M. E., Birch, D. A. and Cottrell, R. R.	2010	Current Status and Future Plans for Undergraduate Public/Community Health Education Program Accreditation	American Journal of Health Education	41	5	301-307	Background: Quality assurance in health education professional preparation has long been a goal of the profession. A comprehensive coordinated accreditation process for graduate and undergraduate health education has been recommended. Purpose: The purpose of this study was to determine the current status of, and future plans for, accreditation/approval of professional preparation programs in comm…
Rottman, S. J., Shoaf, K. I. and Stratton, S. J.	2010	A graduate curriculum in emergency public health	Prehosp Disaster Med	25	3	213-6	The increase in adverse health impacts of disasters has raised awareness of the need for education in the field of emergency public health. In the past, most traditional models of graduate education in schools of public health have not incorporated the theory and practice of disaster public health into their curricula. This paper describes the development of a curriculum in emergency public healt…
Sharma, K. and Zodpey, S.	2010	Need and opportunities for health management education in India	Indian J Public Health	54	2	84-91	Public Health Management has taken a momentous leap and seeks to provide a plausible answer to many issues related to public health. A key area identified to aid the public health objectives in the country is human resource management. The country faces a dire crunch in the available work force in almost all the healthcare network. Countering the current health situation in the country, various i…
van der Putten, M. and Vichit-Vadakan, N.	2010	A pilot use of team-based learning in graduate public health education	Southeast Asian Journal of Tropical Medicine and Public Health	41	3	743-753	This pilot study was undertaken to determine the impact of team-based learning (TBL) on graduate students of public health in a Thai context. The pilot project adopted Michaelsen's approach with the aim of improving learning among Thai graduate students enrolled in public health ethics. This TBL approach attempted to motivate students to do pre-class reading and be active "in-class" learners. Pre…
Visich, J. K., Wicks, A. M. and Zalila, F.	2010	Practitioner Perceptions of the A3 Method for Process Improvement in Health Care	Decision Sciences Journal of Innovative Education	8	1	191-213	The focus of this article is to present students' perceptions of the recently developed A3 method, a structured problem-solving approach based on lean concepts and tools that have been adapted to the health care environment. The students were all employees of a large health care provider and were enrolled in a customized health care executive MBA Program. Each student was required to complete an …
Allotey, P. A., Diniz, S., Dejong, J., Delvaux, T., Gruskin, S. and Fonn, S.	2011	Sexual and reproductive health and rights in public health education	Reprod Health Matters	19	38	56-68	This paper addresses the challenges faced in mainstreaming the teaching of sexual and reproductive health and rights into public health education. For this paper, we define sexual and reproductive health and rights education as including not only its biomedical aspects but also an understanding of its history, values and politics, grounded in gender politics and social justice, addressing sexuali…
Anders, B. A., Briggs, D. J., Hai-Jew, S., Caby, Z. and Werick, M.	2011	Creating an Online Global Health Course and Game	EDUCAUSE Quarterly	34	4		As a college course, global public health covers topics that affect individuals' welfare and thus should be accessible to the public, providing information to help people make informed decisions about their health. This article discusses the creation of DMP 844: Global Health, a graduate-level course in the College of Veterinary Medicine's Department of Diagnostic Medicine/Pathobiology (DMP) at K…
Anderson, L. S., Royster, M. O., Bailey, N. and Reed, K.	2011	Integrating service-learning into an MPH curriculum for future public health practitioners: strengthening community-campus partnerships	J Public Health Manag Pract	17	4	324-7	Through a 3-year grant from the Community-Campus Partnerships for Health, the Virginia Commonwealth University MPH program adopted an incremental approach to implement service-learning focused on health disparities into its curriculum. We first incorporated service-learning into an elective course and then a required internship. We then worked with the Virginia Department of Health to develop a p…
Block, R. C., Tran, B. and McIntosh, S.	2011	Integrating the Chronic Care Model into a Novel Medical Student Course	Health Education Journal	70	1	39-47	Objective: To determine whether integration of the Chronic Care Model into undergraduate medical education is associated with anticipated use of the Model and whether student perceptions match actual integration of the Model into their community projects. Design: This was a cross-sectional study using qualitative and quantitative data. Setting: A novel fourth-year medical student community health…
Bullen, C. R. and Reeve, J.	2011	Turning postgraduate students' research into publications: A survey of New Zealand masters in public health students	Asia-Pacific Journal of Public Health	23	5	801-809	The authors attempted to contact all 157 graduates from the University of Auckland's Master's in Public Health (MPH) program who completed theses from 1991 to 2005 about publications arising from their research. Of the 104 students contacted, 77 (74%) completed the questionnaire: 34 (45%) submitted a total of 46 articles, 31 (66%) of which were accepted or published. An expectation of publication…
Close, F. T., Zokovitch Paben, J. M. and Foster, A.	2011	Community-based internships to address environmental issues: a model for effective partnerships	Prog Community Health Partnersh	5	1	77-87	BACKGROUND: Previous studies have shown that environmental burdens tend to be inequitably borne by poor and minority populations. Statistics indicate that these populations suffer disproportionately from adverse health effects associated with polluting facilities in their community. To address these problems, public health officials and researchers should pay close attention to the experiences of…
D'Abundo M, L., Fugate-Whitlock, E. I. and Fiala, K. A.	2011	Recycling Mentors: an intergenerational, service-learning program to promote recycling and environmental awareness	J Public Health Manag Pract	17	4	373-5	The purpose of Recycling Mentors was to implement an intergenerational, service-learning program focused on promoting recycling and environmental awareness among students enrolled in Community Health (HEA 301) and Current Issues in Gerontology (GRN 440/540) and adults older than 60 years. Recycling Mentors was conducted in New Hanover County (NHC), North Carolina, where a moderate climate and coa…
Dalrymple, P. W. and Roderer, N. K.	2011	Education for Health Information Professionals: Perspectives from Health Informatics in the USA	Education for Information	28	1	45-55	While interest and activity in health informatics continues to increase worldwide, concerns about the most appropriate educational preparation for practice also arise. Health informatics is an interdisciplinary field that pursues effective use of data, information and knowledge to support effective decision making; in the health field, those efforts are directed toward improving healthcare. Recen…
Evans, C. H., Cashman, S. B., Page, D. A. and Garr, D. R.	2011	Model approaches for advancing interprofessional prevention education	Am J Prev Med	40	2	245-60	Healthy People 2010 included an objective to "increase the proportion of ... health professional training schools whose basic curriculum for healthcare providers includes the core competencies in health promotion and disease prevention." Interprofessional prevention education has been seen by the Healthy People Curriculum Task Force as a key strategy for achieving this objective and strengthening…
Fiebach, N. H., Rao, D. and Hamm, M. E.	2011	A curriculum in health systems and public health for internal medicine residents	Am J Prev Med	41	4 Suppl 3	S264-9	BACKGROUND: Medical educators and accreditation organizations recognize that healthcare professionals in the future will depend on working knowledge of the larger contexts and systems of health care, including population and public health. Little published guidance on medical education in health systems and public health exists, particularly for graduate medical education. PURPOSE: This study des…
Fierro, L. A. and Christie, C. A.	2011	Understanding Evaluation Training in Schools and Programs of Public Health	American Journal of Evaluation	32	3	448-468	This study provides an understanding of how the coursework required for attaining a Masters of Public Health (MPH) degree in epidemiology or health education from accredited schools or programs of public health prepares students to evaluate programs or interventions. Study data were generated using a content analysis of required coursework documented on websites of academic institutions and an on…
Fish, D. R., Tona, J., Burton, H., Wietig, P. T., Trevisan, M. and Ohtake, P. J.	2011	Integrating public health and allied health education through a core curriculum: an action research approach	J Allied Health	40	1	e7-14	This paper describes the use of an action research model to effect curricular change--specifically, to develop a core curriculum that prepares public health and health professions students to meet emerging needs in today's health care environment. The action research process is based on a series of steps wherein the problem is identified, data are collected and interpreted, action is taken, and a…
Gemmell, I., Sandars, J., Taylor, S. and Reed, K.	2011	Teaching Science and Technology via Online Distance Learning: The Experience of Teaching Biostatistics in an Online Master of Public Health Programme	Open Learning	26	2	165-171	This paper describes the development and teaching of a biostatistics module within a fully online distance learning Master of Public Health (MPH) programme at the University of Manchester. The MPH programme caters for students from over 40 countries worldwide and all materials are delivered via the Blackboard virtual learning environment. In this paper we describe how we have developed teaching m…
Geppert, C. M., Arndell, C. L., Clithero, A., Dow-Velarde, L. A., Eldredge, J. D., Kalishman, S., Kaufman, A., McGrew, M. C., Snyder, T. M., Solan, B. G., Timm, C. T., Tollestrup, K., Wagner, L. K., Wiese, W. H., Wiggins, C. L. and Cosgrove, E. M.	2011	Reuniting public health and medicine: the University of New Mexico School of Medicine Public Health Certificate	Am J Prev Med	41	4 Suppl 3	S214-9	The University of New Mexico School of Medicine (UNMSOM) sought to train medical students in public health concepts, knowledge, and skills as a means of improving the health of communities statewide. Faculty members from every UNMSOM department collaborated to create and integrate a public health focus into all years of the medical school curriculum. They identified key competencies and developed…
Harvey, B. J., Moloughney, B. W. and Iglar, K. T.	2011	Identifying public health competencies relevant to family medicine	American Journal of Preventive Medicine	41	4 SUPPL. 3	S251-S255	Public health situations faced by family physicians and other primary care practitioners, such as severe acute respiratory syndrome (SARS) and more recently H1N1, have resulted in an increased interest to identify the public health competencies relevant to family medicine. At present there is no agreed-on set of public health competencies delineating the knowledge and skills that family physician…
Hussain, M. A., Sharma, K. and Zodpey, S.	2011	Public health engineering education in India: current scenario, opportunities and challenges	Indian J Public Health	55	2	100-6	Public health engineering can play an important and significant role in solving environmental health issues. In order to confront public health challenges emerging out of environmental problems we need adequately trained public health engineers / environmental engineers. Considering the current burden of disease attributable to environmental factors and expansion in scope of applications of publi…
Lee, A. C. K., Hall, J. A. and Mandeville, K. L.	2011	Global public health training in the UK: Preparing for the future	Journal of Public Health	33	2	310-316	Background Many major public health issues today are not confined by national boundaries. However, the global public health workforce appears unprepared to confront the challenges posed by globalization. We therefore sought to investigate whether the current UK public health training programme adequately prepares its graduates to operate in a globalized world. Methods We used mixed Methods involv…
Mahoney, J. F., Fox, M. D. and Chheda, S. G.	2011	Overcoming challenges to integrating public and population health into medical curricula	Am J Prev Med	41	4 Suppl 3	S170-5	Integrating public health into medical curricula poses a substantial challenge to educators. However, the needs of trainees and the population requirements of accrediting bodies provide a compelling call to action to improve how tomorrow's medical practitioners are prepared to incorporate public health into their practices. This article provides insights about the nature of the challenges, and it…
McCloskey, L., Condon, R., Shanahan, C. W., Wolff, J., Culler, C. and Kalish, R.	2011	Public health, medicine, and dentistry as partners in community health: a pioneering initiative in interprofessional, practice-based education	J Public Health Manag Pract	17	4	298-307	CONTEXT: As public health challenges grow more complex, the call for professional education to be interprofessional, collaborative, and grounded in real world practice has intensified. OBJECTIVE: In this article, we describe the development, implementation, and results of one pioneering course at Boston University that aims to prepare public health, medical, and dental students for their combined…
Meurer, L. N., Young, S. A., Meurer, J. R., Johnson, S. L., Gilbert, I. A. and Diehr, S.	2011	The urban and community health pathway: preparing socially responsive physicians through community-engaged learning	Am J Prev Med	41	4 Suppl 3	S228-36	One of five options for the new required Medical College of Wisconsin Pathways program, the Urban and Community Health Pathway (UCHP), links training with community needs and assets to prepare students with the knowledge, skills, and attitudes to provide effective care in urban, underserved settings; promote community health; and reduce health disparities. Students spend at least 10 hours per mon…
Mishra, L., Banerjee, A. T., MacLennan, M. E., Gorczynski, P. F. and Zinszer, K. A.	2011	Wanted: Interdisciplinary, multidisciplinary, and knowledge translation and exchange training for students of public health	Canadian Journal of Public Health	102	6	424-426	Students vocalized their concern with public health training programs in Canada at the 2010 CPHA Centennial Conference. Given these concerns, we reviewed the objectives and curricula of public health graduate (master's) programs in Canada. Our objective was to understand to what extent public and population health graduate programs in Canada support interdisciplinary, multidisciplinary and knowle…
O'Donoghue, G., Doody, C. and Cusack, T.	2011	Physical activity and exercise promotion and prescription in undergraduate physiotherapy education: Content analysis of Irish curricula	Physiotherapy	97	2	145-153	Background: Overwhelming evidence shows that physical activity and exercise promotion and prescription are effective in preventing and managing numerous chronic conditions. With physiotherapists commonly referred to as 'exercise prescription experts', an in-depth knowledge of exercise promotion and prescription is assumed. However, to date, no information exists about what is or should be include…
Pino, P. and Solimano, G.	2011	The School of Public Health at the University of Chile: Origins, evolution, and perspectives	Public Health Reviews	33	1		With the support of and in accordance with the model of the Rockefeller Foundation, the School of Public Health of the University of Chile was established in 1943 as a training center for public health institution administrators. From the beginning its academic leaders also took the lead in the country's health institutions, allowing the increasing knowledge of public health to be brought directl…
Riegelman, R. K. and Albertine, S.	2011	Undergraduate public health at 4-year institutions: it's here to stay	Am J Prev Med	40	2	226-31	Undergraduate public health education at 4-year institutions, those with and without graduate public health education, has grown rapidly during the first decade of the 21st century since the IOM recommended that "all undergraduates have access to education in public health." Much of this growth has been guided by the Educated Citizen and Public Health initiative, a collaboration of arts and scien…
Riegelman, R. K. and Garr, D. R.	2011	Healthy People 2020 and Education for Health: what are the objectives?	Am J Prev Med	40	2	203-6	The Education for Health framework is designed as an educational roadmap for Healthy People 2020. It aims to connect the educational phases and suggests overall educational strategies needed to educate health professionals and the public to achieve a healthier America. The framework seeks to develop a seamless approach to prevention and population health education from Pre-K through graduate scho…
Ruhe, V. and Boudreau, J. D.	2011	Curricular Innovation in an Undergraduate Medical Program: What Is "Appropriate" Assessment?	Educational Assessment, Evaluation and Accountability	23	3	187-200	In post-secondary education, there is a widely-held belief in a "gold standard" for evaluative studies of curricular innovations. In this context, "appropriate" assessment is understood to refer to experimental designs and statistically significant differences in group outcomes. Yet in our evaluative study of a medical undergraduate program, we did not find these concepts to be particularly appli…
Stebbins, S., Sanders, J. L., Vukotich, C. J., Jr. and Mahoney, J. F.	2011	Public Health Area of Concentration: a model for integration into medical school curricula	Am J Prev Med	41	4 Suppl 3	S237-41	Calls for more public health education for medical students date back at least 150 years. In recent years, medical schools have increased their required coursework in core public health topics such as epidemiology, biostatistics, and behavioral determinants of health. Some schools have created more in-depth alternatives, including combined or concurrent master's degrees; MD/PhD programs with a pu…
Taboada, A.	2011	Privilege, power, and public health programs: a student perspective on deconstructing institutional racism in community service learning	J Public Health Manag Pract	17	4	376-80	The Association of Schools of Public Health has identified "diversity and culture" as 1 of 7 crosscutting competencies that public health students are expected to achieve. This competency is traditionally incorporated into the curriculum through a community service-learning (CSL) component that aims to expose students to racial/ethnic health disparities. However, this model of CSL is problematic …
Villanueva, A. M., Hovinga, M. E. and Cass, J. L.	2011	Master of public health community-based practicum: students' and preceptors' experiences	J Public Health Manag Pract	17	4	337-43	CONTEXT: We studied students' perceptions regarding a required 120-hour practicum within a program including service learning and Problem-based Learning. Responses to pre- and postpracticum surveys and a second-year survey were analyzed for 2008 to 2010 graduates. Preceptors' responses regarding students' performance were also analyzed. OBJECTIVE: To assess attainment of public health competencie…
Yang, T., Abdullah, A. S., Rockett, I. R., Li, M., Zhou, Y., Ma, J., Ji, H., Zheng, J., Zhang, Y. and Wang, L.	2011	Assessment of tobacco control advocacy behavioural capacity among students at schools of public health in China	Tob Control	20	1	20-5	OBJECTIVES: To evaluate student tobacco control advocacy behavioural capacity using longitudinal trace data. METHODS: A tobacco control advocacy curriculum was developed and implemented at schools of public health (SPH) or departments of public health in seven universities in China. Participants comprised undergraduate students studying the public health curriculum in these 13 Universities. A sta…
Arocha, J. F. and Hoffman-Goetz, L.	2012	A survey of public health and consumer health informatics programmes and courses in Canadian universities and colleges	Informatics for Health and Social Care	37	4	242-252	Introduction As information technology becomes more widely used by people for health-care decisions, training in consumer and public health informatics will be important for health practitioners working directly with the public.Methods Using information from 74 universities and colleges across Canada, we searched websites and online calendars for programmes (undergraduate, graduate) regarding ava…
Barnes, M. D., Wykoff, R., King, L. R. and Petersen, D. J.	2012	New Developments in Undergraduate Education in Public Health: Implications for Health Education and Health Promotion	Health Education & Behavior	39	6	719-724	The article provides an overview of efforts to improve public health and health education training and on the potential use of Critical Component Elements (CCEs) for undergraduate health education programs toward more consistent quality assurance across programs. Considered in the context of the Galway Consensus Conference, the authors discuss the need for consistency in health education and publ…
Basu, S. and Roberts, C.	2012	Towards a public health curriculum in undergraduate medicine	Education for Health: Change in Learning and Practice	25	2	98-104	Background: The need to adequately train medical professionals in public health has been recognised internationally. Despite this, public health curricula, particularly in undergraduate medicine, are poorly defined. This study explored the public health disciplines that newly qualified doctors in the United Kingdom (UK) should know. Methods: We developed a 31-item questionnaire covering public he…
Becker, K. M., Ohuabunwo, C., Ndjakani, Y., Nguku, P., Nsubuga, P., Mukanga, D. and Wurapa, F.	2012	Field Epidemiology and Laboratory Training Programs in West Africa as a model for sustainable partnerships in animal and human health	J Am Vet Med Assoc	241	5	572-9	The concept of animal and human health experts working together toward a healthier world has been endorsed, but challenges remain in identifying concrete actions to move this one health concept from vision to action. In 2008, as a result of avian influenza outbreaks in West Africa, international donor support led to a unique opportunity to invest in Field Epidemiology and Laboratory Training Prog…
Benbassat, J. and Baumal, R.	2012	Expected Benefits of Streamlining Undergraduate Medical Education by Early Commitment to Specific Medical Specialties	Advances in Health Sciences Education	17	1	145-155	Undergraduate medical education is too long; it does not meet the needs for physicians' workforce; and its content is inconsistent with the job characteristics of some of its graduates. In this paper we attempt to respond to these problems by streamlining medical education along the following three reforms. First, high school graduates would be eligible for undergraduate medical education program…
Calhoun, J. G., McElligott, J. E., Weist, E. M. and Raczynski, J. M.	2012	Core competencies for doctoral education in public health	Am J Public Health	102	1	22-9	The Association of Schools of Public Health (ASPH) released the Doctor of Public Health (DrPH) Core Competency Model in 2009. Between 2007 and 2009, a national expert panel with members of the academic and practice communities guided by the ASPH Education Committee developed its 7 performance domains, including 54 competencies. We provide an overview and analysis of the challenges and issues asso…
Chastonay, P., Vu, N. V., Humair, J. P., Mpinga, E. K. and Bernheim, L.	2012	Design, implementation and evaluation of a community health training program in an integrated problem-based medical curriculum: a fifteen-year experience at the University of Geneva Faculty of Medicine	Med Educ Online	17		16741	BACKGROUND: In the literature the need for relevance in medical education and training has been stressed. In the last 40 years medical schools have been challenged to train doctors competent to respond to community health needs. In the mid-90s the University of Geneva Faculty of Medicine introduced an integrated medical curriculum. In this initiative a particular emphasis was put in introducing a…
Coates, M. and Gilroy, V.	2012	The role of specialist community public health nurses: Students' perceptions	Community Practitioner	85	8	28-31	The article outlines the initial perceptions of student specialist community public health nurses (SCPHN) (health visitors, school nurses and sexual health advisors) on the role of the qualified health visitor, school nurse and sexual health advisor. It considers how students undertaking the BSc (hons)/Post Graduate Diploma specialist community public health nursing programme conceptualise their …
Ewen, S., Mazel, O. and Knoche, D.	2012	Exposing the hidden curriculum influencing medical education on the health of indigenous people in Australia and New Zealand: The role of the critical reflection tool	Academic Medicine	87	2	200-205	The disparity in health status between Indigenous and non-Indigenous people in Australia and New Zealand is widely known, and efforts to address this through medical education are evidenced by initiatives such as the Committee of Deans of Australian Medical Schools' Indigenous Health Curriculum Framework. These efforts have focused primarily on formal curriculum reform. In this article, the autho…
Francis, E. R., Goodsmith, N., Michelow, M., Kulkarni, A., McKenney, A. S., Kishore, S. P., Bertelsen, N., Fein, O., Balsari, S., Lemery, J., Fitzgerald, D., Johnson, W. and Finkel, M. L.	2012	The global health curriculum of Weill Cornell Medical College: how one school developed a global health program	Acad Med	87	9	1296-302	Since 2009, a multidisciplinary team at Weill Cornell Medical College (WCMC) has collaborated to create a comprehensive, elective global health curriculum (GHC) for medical students. Increasing student interest sparked the development of this program, which has grown from ad hoc lectures and dispersed international electives into a comprehensive four-year elective pathway with over 100 hours of t…
Gourevitch, M. N., Jay, M. R., Goldfrank, L. R., Mendelsohn, A. L., Dreyer, B. P., Foltin, G. L., Lipkin, M., Jr. and Schwartz, M. D.	2012	Training physician investigators in medicine and public health research	Am J Public Health	102	7	e39-45	OBJECTIVES: We have described and evaluated the impact of a unique fellowship program designed to train postdoctoral, physician fellows in research at the interface of medicine and public health. METHODS: We developed a rigorous curriculum in public health content and research methods and fostered linkages with research mentors and local public health agencies. Didactic training provided the foun…
Hines, A. and Jernigan, D. H.	2012	Developing a comprehensive curriculum for public health advocacy	Health Promot Pract	13	6	733-7	There is a substantial gap in public health school curricula regarding advocacy. Development of such a curriculum faces three challenges: faculty lack advocacy skills and experience; the public health literature on effective advocacy is limited; and yet a successful curriculum must be scalable to meet the needs of approximately 9,000 public health students graduating each year. To meet these chal…
Hites, L. S., Granillo, B. S., Garrison, E. R., Cimetta, A. D., Serafin, V. J., Renger, R. F., Wakelee, J. F. and Burgess, J. L.	2012	Emergency preparedness training of tribal community health representatives	J Immigr Minor Health	14	2	323-9	This study describes the development and evaluation of online Public Health Emergency Preparedness (PHEP) training adapted to the learning styles and needs of tribal Community Health Representatives (CHRs). Working through a university-tribal community college partnership, the Arizona Center for Public Health Preparedness at the University of Arizona and Dine College of the Navajo Nation delivere…
Holmes, D., Zayas, L. E. and Koyfman, A.	2012	Student objectives and learning experiences in a global health elective	J Community Health	37	5	927-34	International health electives offer unique experiences for medical students to develop clinical skills and cultural competencies in unique and diverse environments. Medical students have been increasingly pursuing these learning opportunities despite the challenges. However, their goals in pursuing these opportunities and the relation between their learning objectives and actual experiences have…
Hoover, C. R., Wong, C. C. and Azzam, A.	2012	From primary care to public health: using Problem-based Learning and the ecological model to teach public health to first year medical students	J Community Health	37	3	647-52	We investigated whether a public health-oriented Problem-Based Learning case presented to first-year medical students conveyed 12 "Population Health Competencies for Medical Students," as recommended by the Association of American Medical Colleges and the Regional Medicine-Public Health Education Centers. A public health-oriented Problem-Based Learning case guided by the ecological model paradigm…
Kathirvel, S., Jeyashree, K. and Patro, B. K.	2012	Social mapping: a potential teaching tool in public health	Med Teach	34	7	e529-31	BACKGROUND: Mapping is a fundamental way of displaying spatial human cognition. It is a rapid technique of summarising and presenting large amount of information. Social map is a technique that finds use as a participatory rural appraisal tool. AIM: To evaluate the feasibility of using social mapping as a public health teaching tool. METHODS: A resident doctor posted in the Urban Health Training …
Kudryavtsev, A. V., Nilssen, O., Sumarokov, Y. and Ytterstad, B.	2012	Injury Prevention and Safety Promotion course in a Russian Master of Public Health programme	International Journal of Injury Control and Safety Promotion	19	3	290-296	The Global Burden of Disease Studies describe and emphasise injury as a major and increasing component in the panorama of global ill health. Russia has the one of the highest injury rates in Europe. When a Master in Public Health programme was planned and started in 2007 in Arkhangelsk, Russia, under the auspices of University of Tromsø, Norway, a course on Injury Prevention and Safety Promotion …
Lamadrid-Figueroa, H., Castillo-Castillo, L., Fritz-Hernández, J. and Magaña-Valladares, L.	2012	From the Schools of Public Health	Public Health Reports	127	6	605-611
Levy, B. S. and Wegman, D. H.	2012	Commentary: public health and preventive medicine: proposing a transformed context for medical education and medical care	Acad Med	87	7	837-9	Because medical students and residents receive inadequate education and training in public health and preventive medicine, they will miss many opportunities, as they practice medicine, to improve the health of individual patients and populations. Although there is an ongoing need to expand the number and improve the specialist training of public health and preventive medicine residents, all medic…
Malik, A. N. J., Das, A., Hall, J. and Crisp, N.	2012	Global health for future ophthalmologists - Time to address the gaps: A UK perspective	British Journal of Ophthalmology	96	6	771-773
Ballew, P., Castro, S., Claus, J., Kittur, N., Brennan, L. and Brownson, R. C.	2013	Developing web-based training for public health practitioners: what can we learn from a review of five disciplines?	Health Educ Res	28	2	276-87	During a time when governmental funding, resources and staff are decreasing and travel restrictions are increasing, attention to efficient methods of public health workforce training is essential. A literature review was conducted to inform the development and delivery of web-based trainings for public health practitioners. Literature was gathered and summarized from five disciplines: Information…
Becker, C., Rager, R. C. and Wright, F. E.	2013	Update on Validity of Required Competencies for Worksite Health Professionals	American Journal of Health Education	44	2	67-73	Background: To improve global health, the workforce capacity of health promotion professionals must be strengthened through the provision of competencies necessary to deliver effective programs. Purpose: This study provides an updated analysis of the validity of the worksite health promotion (WHP) professional competencies developed in 2000 by the Association for Worksite Health Promotion (AWHP).…
Bhat, H. V., Kamath, R., Arunkumar, G., Delzell, E., Tipre, M., Upadhyay, D. K. and Sathiakumar, N.	2013	MPH program at Manipal University, India-experiences, challenges, and lessons learned	American Journal of Industrial Medicine	56	1	20-28	Background: The UAB-ITREOH program has initiated a skill-based MPH program at Manipal University (MU), India, in 2009, to address the critical need for trained public health professionals and build institutional public health training capacity in the country. Methods: Funds from Fogarty have supported the curriculum development and specialized training of MU faculty to teach in the MPH program. R…
Bjegovic-Mikanovic, V., Vukovic, D., Otok, R., Czabanowska, K. and Laaser, U.	2013	Education and training of public health professionals in the European Region: Variation and convergence	International Journal of Public Health	58	6	801-810	Objectives: To assess the exit competences of public health graduates across a diverse European landscape. Methods: The target population comprised 80 full institutional members of the Association of Schools of Public Health in the European Region with a participation rate 82.5 %. The web-based questionnaire covered institutional profiles and the ranking of exit competences for master of public h…
Braeckman, L., De Clercq, B., Janssens, H., Gehanno, J. F., Bulat, P., Pauncu, E. A., Smits, P., van Dijk, F., Vanderlinde, R. and Valcke, M.	2013	Development and evaluation of a new occupational medicine teaching module to advance self-efficacy and knowledge among medical students	J Occup Environ Med	55	11	1276-80	OBJECTIVES: Self-efficacy is defined as a person's beliefs in his or her abilities to successfully complete a task, and has been shown to influence student motivation and academic achievement. The purpose of this study was to evaluate the impact of a new European teaching module in occupational medicine on undergraduate students' self-efficacy and knowledge in the subject matter. METHODS: Pre-, i…
Cambra, K. and Wetle, T. F.	2013	The Brown School of Public Health	R I Med J (2013)	96	6	20-2	The nation's newest school of public health boasts research excellence in aging, obesity, addictions, health care services and policy research, and more. The Brown School of Public Health is home to a variety of master's and doctoral programs, in addition to one of the oldest undergraduate concentrations in community health. The School plays a key role in the development of public policy at the s…
Caron, R. M., Hiller, M. D. and Wyman, W. J.	2013	Engaging local public health system partnerships to educate the future public health workforce	J Community Health	38	2	268-76	The Institute of Medicine concluded that keeping the public healthy required a well-educated public health workforce, thus leading to its recommendation that "all undergraduates should have access to education in public health" [2]. In response to this call, the authors examined the current practice, feasibility, and value in strengthening (or building) a functional collaborative model between ac…
Cole, D. C., Plugge, E. H. and Jackson, S. F.	2013	Placements in global health masters' programmes: What is the student experience?	Journal of Public Health (United Kingdom)	35	2	329-337	BackgroundGlobal health training is increasingly part of public health training in high-income countries, with placements as key components. We sought preliminary evidence of student placement experiences and learning through masters' programmes at the universities of Oxford and Toronto.MethodsIn a mixed-methods design, we drew on existing programme records, student feedback surveys (Oxford only)…
Davis, F. G.	2013	Mentoring in epidemiology and public health training	Annals of Epidemiology	23	8	524-527	In the past, mentoring was the job of one senior researcher in which the mentor molded the mentee in his/her own image. With public health being a very multidisciplinary field, mentoring may need to evolve to facilitate the needs of emerging scientists-including epidemiologists. The mentoring relationship can begin at many education stages, including high school. Involving students at all educati…
de Jong, N., Verstegen, D. M., Tan, F. E. and O'Connor, S. J.	2013	A comparison of classroom and online asynchronous problem-based learning for students undertaking statistics training as part of a Public Health Masters degree	Adv Health Sci Educ Theory Pract	18	2	245-64	This case-study compared traditional, face-to-face classroom-based teaching with asynchronous online learning and teaching methods in two sets of students undertaking a problem-based learning module in the multilevel and exploratory factor analysis of longitudinal data as part of a Masters degree in Public Health at Maastricht University. Students were allocated to one of the two study variants o…
Dominguez, D. G., Garcia, C. and LaFrance, K. G.	2013	Developing a New Graduate Program in Healthcare Management: Embracing the Transformation of Healthcare Management Education on a Pathway to Success	Administrative Issues Journal: Education, Practice, and Research	3	1	34-44	Within a sea change in the structure and process of providing health services, the field of health administration education has moved decisively and concretely from a teaching-centered model of education based on the assumption that knowledge equals competency to a learning-centered model. The learning-centered, or student-centered, model is based on the assumption that competency is related to t…
Faupel-Badger, J., Nelson, D. E., Marcus, S., Kudura, A. and Nghiem, E.	2013	Evaluating postgraduate public health and biomedical training program outcomes: : lost opportunities and renewed interest	J Cancer Educ	28	1	18-26	To identify recent studies in the scientific literature that evaluated structured postgraduate public health and biomedical training programs and reported career outcomes among individual trainees, a comprehensive search of several databases was conducted to identify published studies in English between January 1995 and January 2012. Studies of interest included those that evaluated career outcom…	Good Review as a sample
Fuad, A., Sanjaya, G. Y., Lazuardi, L., Rahmanti, A. R. and Hsu, C. Y.	2013	Alumni's perception of public health informatics competencies: Lessons from the Graduate Program of Public Health, Faculty of Medicine, Universitas Gadjah Mada, Indonesia	Studies in Health Technology and Informatics	192		1076	Public health informatics has been defined as the systematic application of information and computer science and technology to public health practice, research, and learning [1]. Unfortunately, limited reports exist concerning to the capacity building strategies to improve public health informatics workforce in limited-resources setting. In Indonesia, only three universities, including Universita…
Haq, C., Stearns, M., Brill, J., Crouse, B., Foertsch, J., Knox, K., Stearns, J., Skochelak, S. and Golden, R. N.	2013	Training in Urban Medicine and Public Health: TRIUMPH	Acad Med	88	3	352-63	PURPOSE: The number of USA. medical school graduates who choose to practice in health professional shortage areas (HPSAs) has not kept pace with the needs of society. The University of Wisconsin School of Medicine and Public Health has created a new program that prepares medical students to reduce health disparities for urban medically underserved populations in Milwaukee. The authors describe th…
Ivory, K., Bandler, L., Hawke, C. and Armstrong, B.	2013	A clinical approach to population medicine	Clinical Teacher	10	2	94-98	Background: An epidemic of chronic disease in an ageing population obliges us to train medical students to participate in patient and population-centred health systems as members of connected teams with the skills to work in an increasingly pluralistic cultural environment. Context: Like many others, the graduate-entry Sydney Medical Program struggles with teaching population medicine to students…
Jackson, S. F. and Cole, D. C.	2013	Graduate global public health education: activities and outcomes in relation to student prior experience	Glob J Health Sci	5	3	54-63	The Dalla Lana School of Public Health uses an "add-on" or concentration model of global health education. Records of masters' graduate cohorts across five disciplinary fields from 2006 to 2009 were classified as to prior experience at application and completion of global health concentration requirements. Alumni from the first two cohorts (2006-08 and 2007-09) were interviewed using a semi-struc…
Jeannot, E., Stoll, B. and Chastonay, P.	2013	Alumni evaluation of a community-oriented master of public health program	Journal of Community Health	38	2	357-359	Health workforce development is a public health priority for the World Health Organization. Public Health training programs need to be relevant in a public health perspective and efficient in and educational perspective. This implies evaluating the programs: in this regard student's perception might be interesting, or the opinion of external experts, or the experience of alumni. To study the perc…
Kadioglu, H., Albayrak, S. and Esin, M. N.	2013	Public health nursing education in Turkey: A national survey	International Nursing Review	60	4	536-542	Aim: To investigate public health nursing content in undergraduate and postgraduate programmes in Turkey. Methods: This study included all of the nursing schools in Turkey that provide university level education. The data were collected through a self-administered questionnaire designed to identify the existing status of undergraduate and postgraduate public health nursing education between Febru…
Kaprielian, V. S., Silberberg, M., McDonald, M. A., Koo, D., Hull, S. K., Murphy, G., Tran, A. N., Sheline, B. L., Halstater, B., Martinez-Bianchi, V., Weigle, N. J., de Oliveira, J. S., Sangvai, D., Copeland, J., Tilson, H. H., Scutchfield, F. D. and Michener, J. L.	2013	Teaching population health: a competency map approach to education	Acad Med	88	5	626-37	A 2012 Institute of Medicine report is the latest in the growing number of calls to incorporate a population health approach in health professionals' training. Over the last decade, Duke University, particularly its Department of Community and Family Medicine, has been heavily involved with community partners in Durham, North Carolina, to improve the local community's health. On the basis of thes…
McCormack-Brown, K. R.	2013	Health Education in Higher Education: What Is the Future?	American Journal of Health Education	44	5	245-251	This article presents the reflections of Kelli R. McCormack-Brown, recognized as the 2011 American Association for Health Education (AAHE) Scholar at the American Association for Health Education conference in 2013. Recognition of peers is the highest honor a health educator can receive and is the culmination of many years of challenges and triumphs throughout one's health journey. The author als…
McGready, J. and Brookmeyer, R.	2013	Evaluation of student outcomes in online vs. campus biostatistics education in a graduate school of public health	Prev Med	56	2	142-4	OBJECTIVE: To compare student outcomes between concurrent online and on-campus sections of an introductory biostatistics course offered at a United States school of public health in 2005. METHODS: Enrolled students (95 online, 92 on-campus) were invited to participate in a confidential online survey. The course outcomes were compared between the two sections adjusting for differences in student c…
Peres, F. and Claudio, L.	2013	Fifteen years of occupational and environmental health projects support in Brazil, Chile, and Mexico: a report from Mount Sinai School of Medicine ITREOH program, 1995-2010	Am J Ind Med	56	1	29-37	BACKGROUND: The Fogarty International Center of the National Institutes of Health created the International Training and Research Program in Occupational and Environmental Health (ITREOH program) in 1995 with the aim to train environmental and occupational health scientists in developing countries. Mount Sinai School of Medicine was a grantee of this program since its inception, partnering with r…
Saffran, L.	2013	Dancing through Cape Coast: ethical and practical considerations for health-related service-learning programs	Acad Med	88	9	1212-4	Short-term service-learning programs that focus on global health are expanding rapidly, spurred by students' desire to be of service in a world that has been made to seem small by new technology and universities' willingness to embrace the goal of educating global citizens. In this commentary, the author uses experiences from a recent trip she led to Ghana as a backdrop against which to explore s…
Sharma, K., Zodpey, S., Gaidhane, A., Syed, Z. Q., Kumar, R. and Morgan, A.	2013	Designing the framework for competency-based master of public health programs in India	Journal of Public Health Management and Practice	19	1	30-39	Competency in the practice of public health is the implicit goal of education institutions that offer master of public health (MPH) programs. With the expanding number of institutions offering courses in public health in India, it is timely to develop a common framework to ensure that graduates are proficient in critical public health. Steps such as situation assessment, survey of public health c…
Shields, S. L., Gilchrist, L. Z., Nixon, C. T., Holland, B. A. and Thompson, E. A.	2013	An Ecological Approach to a University Course that Develops Partnerships Impacting Health and Wellness in K-12 Schools and Communities	Peabody Journal of Education	88	5	608-621	Over the past several decades, there has been an increased focus on health promotion as opposed to individual health determinants and disease prevention. Given the association between health and academic success, health promotion is a vastly overlooked lever for establishing effective K-12 schools. Student, organizational, and community well-being are intricately linked, and thus, focusing on any…
Sobelson, R. K. and Young, A. C.	2013	Evaluation of a federally funded workforce development program: the Centers for Public Health Preparedness	Eval Program Plann	37		50-7	The Centers for Public Health Preparedness (CPHP) program was a five-year cooperative agreement funded by the Centers for Disease Control and Prevention (CDC). The program was initiated in 2004 to strengthen terrorism and emergency preparedness by linking academic expertise to state and local health agency needs. The purposes of the evaluation study were to identify the results achieved by the Ce…
Tam, J.	2013	Cultivating the next generation of tobacco endgame advocates	Tob Control	22 Suppl 1		i47-8	Long-term success for any tobacco endgame is contingent not only on acquiring political will, but also on sustaining it over a long period of time, perhaps even for decades. Future cohorts of public health professionals with knowledge of tobacco issues are therefore needed to carry on with the endgame strategy (should early attempts fail) and to keep tobacco control salient after an endgame strat…
White, F.	2013	The imperative of public health education: A global perspective	Medical Principles and Practice	22	6	515-529	This review positions public health as an endeavour that requires a high order of professionalism in addressing the health of populations; this requires investment in an educational capacity that is designed to meet this need. In the global context, the field has evolved enormously over the past half century, supported by institutions such as the World Bank, the World Health Organization and the …
Zwanikken, P. A., Dieleman, M., Samaranayake, D., Akwataghibe, N. and Scherpbier, A.	2013	A systematic review of outcome and impact of Master's in health and health care	BMC Medical Education	13	1		Background: The 'human resources for health' crisis has highlighted the need for more health (care) professionals and led to an increased interest in health professional education, including master's degree programmes. The number of these programmes in low- and middle-income countries (LMIC) is increasing, but questions have been raised regarding their relevance, outcome and impact. We conducted …
Ablah, E., Biberman, D. A., Weist, E. M., Buekens, P., Bentley, M. E., Burke, D., Finnegan, J. R., Jr., Flahault, A., Frenk, J., Gotsch, A. R., Klag, M. J., Rodriguez Lopez, M. H., Nasca, P., Shortell, S. and Spencer, H. C.	2014	Improving global health education: development of a Global Health Competency Model	Am J Trop Med Hyg	90	3	560-5	Although global health is a recommended content area for the future of education in public health, no standardized global health competency model existed for master-level public health students. Without such a competency model, academic institutions are challenged to ensure that students are able to demonstrate the knowledge, skills, and attitudes (KSAs) needed for successful performance in today…
Adedokun, B., Nyasulu, P., Maseko, F., Adedini, S., Akinyemi, J., Afolabi, S., De Wet, N., Sulaimon, A., Sambai, C., Utembe, W., Opiyo, R., Awotidebe, T., Chirwa, E., Nabakwe, E., Niragire, F., Uwizeye, D., Niwemahoro, C., Kamndaya, M., Mwakalinga, V. and Otwombe, K.	2014	Sharing perspectives and experiences of doctoral fellows in the first cohort of consortium for advanced research training in Africa: 2011-2014	Global Health Action	7	1		Background: Resolution of public health problems in Africa remains a challenge because of insufficient skilled human resource capacity. The Consortium for Advanced Research Training in Africa (CARTA) was established to enhance capacity in multi-disciplinary health research that will make a positive impact on population health in Africa. Objective: The first cohort of the CARTA program describes t…
Ahluwalia, S., de Silva, D. and Chana, N.	2014	Evaluation of a programme in population health management for GP trainees	Public Health	128	10	925-33	OBJECTIVES: There is an increasing focus on improving outcomes for populations. General practice has a key role to play in achieving better patient outcomes. A programme in population health management was developed for GP trainees in their fourth year. The objective was to evaluate this educational intervention for impact upon learners, and lessons learned in the delivery of this innovative prog…
Albanese, M. A. and Dast, L.	2014	Problem-Based Learning: Outcomes Evidence from the Health Professions	Journal on Excellence in College Teaching	25	2016-03-04	239-252	Over the past 30 years, problem-based learning (PBL) has become a major force in health professions education and even in the broader educational world. This article focuses on the outcomes that have been found from using PBL in the health professions based on at least 20 reviews done since 1990. The outcomes identified in these reviews are described as well as the strength of the evidence used i…
Alesbury, R. J. and Bailey, S. R.	2014	Addressing the needs for international training, qualifications, and career development in occupational hygiene	Ann Occup Hyg	58	2	140-51	Thirteen member societies of the International Occupational Hygiene Association (IOHA), all 11 national certification bodies, and IOHA itself are now cooperating in a new international training and qualification system. The structure broadens access to occupational hygiene education and training worldwide and complements existing professional accreditation schemes. There are currently 46 Approved…
Bell, M. L. and Buelow, J. R.	2014	Teaching students to work with vulnerable populations through a patient advocacy course	Nurse Educ	39	5	236-40	Nursing students need an in-depth understanding of how social determinants, such as poverty, unsafe housing, and illiteracy, impact the health of patients. The authors describe how a patient advocacy service-learning course increased students' awareness and proficiency in working with the challenges low-income, vulnerable individuals face as they attempt to improve their lives and health. Course …
Bjegovic-Mikanovic, V., Jovic-Vranes, A., Czabanowska, K. and Otok, R.	2014	Education for public health in Europe and its global outreach	Glob Health Action	7		23570	INTRODUCTION: At the present time, higher education institutions dealing with education for public health in Europe and beyond are faced with a complex and comprehensive task of responding to global health challenges. REVIEW: Literature reviews in public health and global health and exploration of internet presentations of regional and global organisations dealing with education for public health…
Britten, N., Wallar, L. E., McEwen, S. A. and Papadopoulos, A.	2014	Using core competencies to build an evaluative framework: Outcome assessment of the University of Guelph Master of Public Health program	BMC Medical Education	14	1		Background: Master of Public Health programs have been developed across Canada in response to the need for graduate-level trained professionals to work in the public health sector. The University of Guelph recently conducted a five-year outcome assessment using the Core Competencies for Public Health in Canada as an evaluative framework to determine whether graduates are receiving adequate traini…
Ceraso, M., Swain, G. R., Vergeront, J. M., Oliver, T. R. and Remington, P. L.	2014	Academic health departments as training sites for future public health leaders: a partnership model in Wisconsin	J Public Health Manag Pract	20	3	324-9	BACKGROUND: In 2004, 2 Wisconsin academic health departments partnered with the School of Medicine and Public Health, University of Wisconsin-Madison to strengthen the public health workforce through a service-learning program that prepares the next generation of leaders while addressing local public health needs. The Wisconsin Population Health Service Fellowship annually provides 4 to 6 master'…
Day, M., Shickle, D., Smith, K., Zakariasen, K., Moskol, J. and Oliver, T.	2014	Training public health superheroes: five talents for public health leadership	J Public Health (Oxf)	36	4	552-61	BACKGROUND: Public health leaders have been criticized for their policy stances, relationships with governments and failure to train the next generation. New approaches to the identification and training of public health leaders may be required. To inform these, lessons can be drawn from public health 'superheroes'; public health leaders perceived to be the most admired and effective by their pee…
Dickson, M. and Manalo, G.	2014	The beyond borders initiative: Aboriginal, Torres Strait Islander and international public health students: engaging partners in cross-cultural learning	Educ Health (Abingdon)	27	2	132-7	BACKGROUND: The University of Sydney's Graduate Diploma in Indigenous Health Promotion (GDIHP) and Masters of International Public Health (MIPH) students have expressed a consistent desire to engage more with each other through student tutorials or any small group activity. MIPH students have expressed an interest in learning about Aboriginal and Torres Strait Islander Aboriginal and Torres Strai…
Ding, X., Zhao, L., Chu, H., Tong, N., Ni, C., Hu, Z., Zhang, Z. and Wang, M.	2014	Assessing the effectiveness of problem-based learning of preventive medicine education in China	Sci Rep	4		5126	Problem-based learning (PBL) is defined as a student-centered pedagogy which can provide learners more opportunities for application of knowledge acquired from basic science to the working situations than traditional lecture-based learning (LBL) method. In China, PBL is increasingly popular among preventive medicine educators, and multiple studies have investigated the effectiveness of PBL pedago…
Duffus, W. A., Trawick, C., Moonesinghe, R., Tola, J., Truman, B. I. and Dean, H. D.	2014	Training racial and ethnic minority students for careers in public health sciences	Am J Prev Med	47	5 Suppl 3	S368-75	BACKGROUND: A workforce that resembles the society it serves is likely to be more effective in improving health equity for racial and ethnic minorities in the USA. Racial and ethnic minorities are underrepresented in the USA. public health professions. Project Imhotep is operated by Morehouse College with funding and technical assistance from CDC. Imhotep trains racial and ethnic minority student…
Evans, A. M., Ellis, G., Norman, S. and Luke, K.	2014	Patient safety education - A description and evaluation of an international, interdisciplinary e-learning programme	Nurse Education Today	34	2	248-251	Patient safety is a priority within healthcare across the globe. Delivering safer healthcare demands a system wide approach and educators have a responsibility to play a full role. This article describes how e-learning can be a means of engaging and educating an international group of critical care professionals studying at Masters level. Using online tools such as blogs, wikis and discussion boa…
Galway, L. P., Corbett, K. K., Takaro, T. K., Tairyan, K. and Frank, E.	2014	A novel integration of online and flipped classroom instructional models in public health higher education	BMC Med Educ	14		181	BACKGROUND: In 2013, a cohort of public health students participated in a 'flipped' Environmental and Occupational Health course. Content for the course was delivered through NextGenU.org and active learning activities were carried out during in-class time. This paper reports on the design, implementation, and evaluation of this novel approach. METHODS: Using mixed-methods, we examined learning e…
Garavelli, E., Marcantoni, C., Costantino, C., Tedesco, D., Burrai, V., Giraldi, G. and D'Andrea, E.	2014	Education and training among Italian postgraduate medical schools in public health: a comparative analysis	Ann Ig	26	5	426-34	BACKGROUND: The postgraduate medical Schools in Public Health (locally known as School of Hygiene and Preventive Medicine) should ensure adequate scientific and technical knowledge and professional skills in preventive medicine, health promotion and healthcare planning as provided by Ministerial Decree 285/2005. The Italian Committee of Medical Residents in Hygiene, Preventive Medicine and Public…
Harrison, R., Gemmell, I. and Reed, K.	2014	Student Satisfaction with a Web-Based Dissertation Course: Findings from an International Distance Learning Master's Programme in Public Health	International Review of Research in Open and Distance Learning	15	1	182-202	Introduction: Online distance learning (e-learning) is now an established method for providing higher education, in the UK and across the world. The focus has largely been on developing the technology, and less attention has been given to developing evidence-informed course provision. Thus the effectiveness of this teaching approach, and its acceptability to students, is, at times, uncertain. Man…
Hou, S.-I.	2014	Integrating Problem-Based Learning with Community-Engaged Learning in Teaching Program Development and Implementation	Universal Journal of Educational Research	2	1	2016-01-09	Purpose: Problem-based learning (PBL) challenges students to learn and work in groups to seek solutions to real world problems. Connecting academic study with community-engaged learning (CEL) experience can deeper learning and thinking. This paper highlights the integration of PBL with CEL in the Implementation Course to engage graduate students in designing theory-based health promotion programs…
Ianuale, C., Leoncini, E., Mazzucco, W., Marzuillo, C., Villari, P., Ricciardi, W. and Boccia, S.	2014	Public Health Genomics education in post-graduate schools of hygiene and preventive medicine: a cross-sectional survey	BMC Med Educ	14		213	BACKGROUND: The relevance of Public Health Genomics (PHG) education among public health specialists has been recently acknowledged by the Association of Schools of Public Health in the European Region. The aim of this cross-sectional survey was to assess the prevalence of post-graduate public health schools for medical doctors which offer PHG training in Italy. METHODS: The directors of the 33 It…
Kattan, J. A., Apostolou, A., Al-Samarrai, T., El Bcheraoui, C., Kay, M. K., Khaokham, C. B., Pillai, P., Sapkota, S., Jani, A. A., Koo, D. and Taylor, W. C.	2014	Beyond content: leadership development through a journal club	Am J Prev Med	47	5 Suppl 3	S301-5	CDC designed its Health Systems Integration Program to prepare leaders to function at the interface of public health and health care. Specific Health Systems Integration Program competencies in the areas of communication, analysis and assessment, and health systems were developed to nurture evidence-based decision-making and leadership skills crucial for future public health leaders. The program …
Keyes, K. M. and Galea, S.	2014	Current practices in teaching introductory epidemiology: how we got here, where to go	Am J Epidemiol	180	7	661-8	The number of students and disciplines requiring basic instruction in epidemiologic methods is growing. As a field, we now have a lexicon of epidemiologic terminology and particular methods that have developed and become canonical through the historical development of the field. Yet, many of our basic concepts remain elusive to some students, particularly those not pursuing a career in epidemiolo…
Kiviniemi, M. T.	2014	Effects of a blended learning approach on student outcomes in a graduate-level public health course	BMC Med Educ	14		47	BACKGROUND: Blended learning approaches, in which in-person and online course components are combined in a single course, are rapidly increasing in health sciences education. Evidence for the relative effectiveness of blended learning versus more traditional course approaches is mixed. METHOD: The impact of a blended learning approach on student learning in a graduate-level public health course w…
Lencucha, R.	2014	A Research-Based Narrative Assignment for Global Health Education	Advances in Health Sciences Education	19	1	129-142	There is a paucity of research on novel approaches to classroom-based global health education despite the growing popularity of this topic in health professional curricula. The purpose of the following paper is to (1) describe the rationale underlying the use of a research-based narrative assignment for global health education, and (2) describe the results from an evaluation of this assignment wi…
Morabia, A.	2014	Invited commentary: do-it-yourself modern epidemiology--at last!	Am J Epidemiol	180	7	669-72	In this issue of the Journal, Keyes and Galea (Am J Epidemiol. 2014;180(7):661-668) propose "7 foundational steps" for introducing epidemiologic methods and concepts to beginners. Keyes and Galea's credo is that the methododological and conceptual components that comprise epidemiology, today scattered in textbook chapters, come together as an integrated and coherent methodological corpus in the p…
Nangami, M. N., Rugema, L., Tebeje, B. and Mukose, A.	2014	Institutional capacity for health systems research in East and Central Africa schools of public health: Enhancing capacity to design and implement teaching programs	Health Research Policy and Systems	12	1		Background: The role of health systems research (HSR) in informing and guiding national programs and policies has been increasingly recognized. Yet, many universities in sub-Saharan African countries have relatively limited capacity to teach HSR. Seven schools of public health (SPHs) in East and Central Africa undertook an HSR institutional capacity assessment, which included a review of current …
Palmer, V. S., Mazumder, R. and Spencer, P. S.	2014	Interprofessional global health education in a cosmopolitan community of North America: the iCHEE experience	Acad Med	89	8	1149-52	PROBLEM: The rapidly diversifying population of North America has disparate health needs that are addressed by creative, community-based training of health professions students. APPROACH: The authors report five years (2008-2012) of experience implementing a novel interprofessional Community Health and Education Exchange (iCHEE) elective course for dental, medical, nursing, nutrition, pharmacy, p…
Peluso, M. J., Hafler, J. P., Sipsma, H. and Cherlin, E.	2014	Global health education programming as a model for inter-institutional collaboration in interprofessional health education	J Interprof Care	28	4	371-3	While global health (GH) opportunities have expanded at schools of medicine, nursing, and public health, few examples of interprofessional approaches to GH education have been described. The elective GH program at our university serves as an important opportunity for high-quality interprofessional education. We undertook a qualitative study to examine the experience of student, faculty and admini…
Ramakrishna, J., Valani, R., Sriharan, A. and Scolnik, D.	2014	Design and pilot implementation of an evaluation tool assessing professionalism, communication and collaboration during a unique global health elective	Med Confl Surviv	30	1	56-65	BACKGROUND: Global health electives (GHEs) allow medical students to experience different health systems, but there are few instruments to assess performance, prompting us to adapt and pilot such an instrument. METHODS: A tool to evaluate professionalism, communication and collaboration was developed and piloted on GHE students. The main outcome measure was Faculty assessment of students, but pee…
Rana, G. K.	2014	Information empowerment: predeparture resource training for students in global health	J Med Libr Assoc	102	2	101-4	The Taubman Health Sciences Library (THL) collaborates with health sciences schools to provide information skills instruction for students preparing for international experiences. THL enhances students' global health learning through predeparture instruction for students who are involved in global health research, clinical internships, and international collaborations. This includes teaching inte…
Sears, K., Broderick, B., Stockley, D., Goldstien, D. and Egan, R.	2014	The Development of a New Master's of Science in Healthcare Quality Program	Collected Essays on Learning and Teaching	7	1		Working in silos or working within one discipline has not improved the delivery of healthcare. With a goal to advance the healthcare quality agenda and in response to an identified need within both the educational and healthcare sector, Queen's University has established a Master's degree in Healthcare Quality [MSc(HQ)]. The interprofessional MSc(HQ) offers Canadian and international perspectives…
Stoner, L., Perry, L., Wadsworth, D., Stoner, K. R. and Tarrant, M. A.	2014	Global citizenship is key to securing global health: the role of higher education	Prev Med	64		126-8	Despite growing public awareness, health systems are struggling under the escalating burden of non-communicable diseases. While personal responsibility is crucial, alone it is insufficient. We argue that one must place themselves within the broader/global context to begin to truly understand the health implications of personal choices. Global citizenship competency has become an integral part of …
Turner, N. C., Chen, H. T., Harvey, D., Smith, J., Jr. and Redding, K. C.	2014	A liaison-based academic health department in Georgia: a partnership for improving community health	J Public Health Manag Pract	20	3	E1-5	Public health practice in Georgia and the North Central Health District 5.2 in particular is facing several challenges. In recent years, public health program funding in the state department and district has been cut or eliminated. Many public health workers are scheduled to retire in the next few years. Low pay also makes it difficult to attract and retain qualified applicants to local health de…
Williams, S. J.	2014	Research Synergy: The Graduate School of Public Health, the SDSU Research Foundation, and San Diego State University	Journal of Research Administration	45	1	105-122	The evolution of a research university can take many paths. Described here is a case study of the synergy between the establishment and growth of a primarily graduate school and the commitment to developing a research university, all with the assistance of a separately incorporated non-profit research administration entity. The result has been a dramatic advancement of the university as a nationa…
Yadav, A., Goel, S. and Sharma, V. L.	2014	Integration of tobacco control in Masters of Public Health curricula of India	Asian Pac J Cancer Prev	15	14	5611-5	CONTEXT: Tobacco is the single largest cause of preventable death among adults globally, as it is in India. Despite this alarming situation, there is very minimal inclusion of tobacco in formal education systems, including the medical discipline, in India. AIMS: The present study analyzed the extent of integration of tobacco control related content in Masters of Public Health (MPH) curricula of v…
Zwanikken, P. A., Huong, N. T., Ying, X. H., Alexander, L., Wadidi, M. S., Magana-Valladares, L., Gonzalez-Robledo, M. C., Qian, X., Linh, N. N., Tahir, H., Leppink, J. and Scherpbier, A.	2014	Outcome and impact of Master of Public Health programs across six countries: education for change	Hum Resour Health	12		40	BACKGROUND: The human resources for health crisis has highlighted the need for high-level public health education to add specific capacities to the workforce. Recently, it was questioned whether Master of Public Health (MPH) training prepared graduates with competencies relevant to low- and middle-income countries (LMICs). This study aims to examine the influence of the MPH programs geared toward…
Aelion, C. M., Gubrium, A. C., Aulino, F., Krause, E. L. and Leatherman, T. L.	2015	Bridging graduate education in public health and the liberal arts	American Journal of Public Health	105		S78-S82	The University of Massachusetts Amherst is part of Five-Colleges Inc, a consortium that includes the university and four liberal arts colleges. Consortium faculty from the School of Public Health and Health Sciences at the university and from the colleges are working to bridgeliberal arts with public health graduate education. Weoutline four key themes guiding this effort and exemplary curricular…
Al Agili, D. E.	2015	A needs assessment survey of dental public health graduate education in Saudi Arabia	Saudi Dental Journal	27	3	141-148	Objectives: The Faculty of Dentistry at King Abdulaziz University (KAU) is planning to develop a master's program in dental public health (DPH). To develop a curriculum for this program, a needs assessment was conducted in order to identify the level of DPH expertise that currently exists in Saudi Arabia, to identify gaps in knowledge, and to explore current perceptions regarding this type of pro…
Arnold, L. D., Embry, E. S. and Fox, C.	2015	Advising undergraduate public health students: A phased approach	Public Health Reports	130	4	415-420
Aslam, S., Delgado-Angulo, E. K. and Bernabé, E.	2015	Perceived learned skills and professional development of graduates from a master in dental public health programme	European Journal of Dental Education				Introduction: Assessing the impact of a training programme is important for quality assurance and further development. It also can helps with accountability and marketing purposes. This study evaluated the impact of King's College London (KCL) Master of Science programme in Dental Public Health in terms of graduates' perceived learned skills and professional development. Methods: An online questi…
Begg, M. D., Fried, L. P., Glover, J. W., Delva, M., Wiggin, M., Hooper, L., Saxena, R., de Pinho, H., Slomin, E., Walker, J. R. and Galea, S.	2015	Columbia Public Health Core Curriculum: Short-Term Impact	Am J Public Health	105	12	e7-13	We evaluated a transformed core curriculum for the Columbia University, Mailman School of Public Health (New York, New York) master of public health (MPH) degree. The curriculum, launched in 2012, aims to teach public health as it is practiced: in interdisciplinary teams, drawing on expertise from multiple domains to address complex health challenges. We collected evaluation data starting when th…
Belcher, H. M. E. and McFadden, J.	2015	RISE: Promoting diversity among public health professionals	Journal of Public Health Management and Practice	21	4	384-391	Context: Public health education and research training of underrepresented populations is an important component of a comprehensive approach to promote health equity. Objective: To describe student outcomes following participation in an innovative public health training cooperative agreement program funded by the Centers of Disease Control and Prevention. Participants: Sixty-six graduate, profess…
Benzian, H., Greenspan, J. S., Barrow, J., Hutter, J. W., Loomer, P. M., Stauf, N. and Perry, D. A.	2015	A competency matrix for global oral health	J Dent Educ	79	4	353-61	The Lancet Commission on Education of Health Professionals for the 21(st) Century calls for enhancing health education for the needs and challenges of the 21st century to improve health status globally. To complement the Lancet report, this article makes recommendations for including core global health competencies in the education of health care professionals and specific groups of the public wh…
Brunner Huber, L. R., Fennie, K. and Patterson, H.	2015	Competencies for master and doctoral students in epidemiology: what is important, what is unimportant, and where is there room for improvement?	Ann Epidemiol	25	6	466-8	In 2008, members of the American College of Epidemiology's Education Committee began work on a project to facilitate discussion on identifying domains and core competencies for epidemiologic training at the master and doctoral levels. Two online surveys were created and participants (N = 183; n = 147 [established epidemiologists] and n = 36 [recent graduates]) rated the importance of 19 domains a…
Cushman, L. F., Delva, M., Franks, C. L., Jimenez-Bautista, A., Moon-Howard, J., Glover, J. and Begg, M. D.	2015	Cultural competency training for public health students: Integrating self, social, and global awareness into a master of public health curriculum	American Journal of Public Health	105		S132-S140	Cultural competency training in public health, medicine, social work, nursing, dental medicine, and other health professions has been a topic of increasing interest and significance. Despite the now burgeoning literature that describes specific knowledge, attitudes, and skills that promote cultural "competence," fully defining this complex, multidimensional term and implementing activities to enh…
Davidovitch, N. and Yavich, R.	2015	Interdisciplinary Programs Focused Populations: The Case of Health Management Program	Journal of International Education Research	11	2	71-86	The Ariel University has a unique interdisciplinary program in healthcare management that targets experienced healthcare professionals who wish to earn an academic degree. Only one academic study has been held so far on the integration of graduates of an academic university-level school in healthcare management in the field. In the current study, the authors sought to investigate points of contac…
DeMarco, L., Panzarella, K., Ferro, H., Pownall, L., Case, A., Nowakowski, P., Stewart, M., Duszkiewicz, A., Verni, C., Kennedy, M. C., Cieri, N., Dowd, C. and Dunford, D.	2015	Outcomes of an interprofessional simulation curriculum	Journal of Applied Research in Higher Education	7	2	453-468	Purpose – Interprofessional education (IPE) is a method to create an environment that fosters interprofessional communication, understanding the roles and responsibilities of each profession, learning the skills to organize and communicate information for patients, families and members of the health care team. Providing IPE to health professional students can prepare them in the workforce to have…
Dewar, D. M., Bloom, M. S., Choi, H., Gensburg, L. and Hosler, A.	2015	The integrated first year experience in the master of public health program	American Journal of Public Health	105		S97-S98	Schools of Public Health historically introduced core curriculum courses in the first year of the Master of Public Health program as independent perspectives; these perspectives included epidemiology, biostatistics, environmentalhealth,public health biology, health behaviors, and health policy. We performed a pilot project that integrated the core areas around diabetes as a cross-cutting public h…
Dimiova, R., Stoev, T., Tarnovska, M. and Kilova, K.	2015	The healthcare management and public health specialty as a perspective for professional realization	General Medicine	17	3	2016-12-16	Introduction The focus on European educational standards, practical orientation and adaptation to the business needs with a view to achieving good quality of higher education is a global trend in education. The aim of this study is to survey the opinion of graduate students from the Healthcare Management and Public Health specialty on their satisfaction with training, applicability of the acquire…
Essa-Hadad, J., Murdoch-Eaton, D. and Rudolf, M. C.	2015	What impact does community service learning have on medical students' appreciation of population health?	Public Health	129	11	1444-51	OBJECTIVES: The Bar Ilan Faculty of Medicine places public health as a priority in its medical curriculum, emphasizing its importance by strategically placing the required course as first on entry into medical school. Students are introduced to the importance of population health and community engagement through participatory community learning experiences. This study aims to examine how particip…
Flora, M. S. and Marquez, S.	2015	Formative evaluation of a Master of Public Health curriculum	Medical Education	49	5	519-520
Gemmell, I., Harrison, R., Clegg, J. and Reed, K.	2015	Internationalisation in Online Distance Learning Postgraduate Education: A Case Study on Student Views on Learning Alongside Students from Other Countries	Innovations in Education and Teaching International	52	2	137-147	Internationalisation in higher education has been shown to provide both intellectual and cultural benefits to students which can help in their future employment. This case study describes student views on learning alongside students from different countries in an online distance learning environment. Seventy-three students undertaking the online Master of Public Health programme at Manchester Uni…
Girotti, J. A., Loy, G. L., Michel, J. L. and Henderson, V. A.	2015	The Urban Medicine Program: Developing Physician-Leaders to Serve Underserved Urban Communities	Acad Med	90	12	1658-66	PURPOSE: Medical school graduates are poorly prepared to address health care inequities found in urban, underserved communities. The University of Illinois College of Medicine developed the Urban Medicine Program (UMed) to prepare students for the roles of advocate, researcher, policy maker, and culturally competent practitioner through a four-year curriculum integrating principles of public heal…
Gruner, D., Pottie, K., Archibald, D., Allison, J., Sabourin, V., Belcaid, I., McCarthy, A., Brindamour, M., Augustincic Polec, L. and Duke, P.	2015	Introducing global health into the undergraduate medical school curriculum using an e-learning program: a mixed method pilot study	BMC Med Educ	15		142	BACKGROUND: Physicians need global health competencies to provide effective care to culturally and linguistically diverse patients. Medical schools are seeking innovative approaches to support global health learning. This pilot study evaluated e-learning versus peer-reviewed articles to improve conceptual knowledge of global health. METHODS: A mixed methods study using a randomized-controlled tri…
Harmer, A., Lee, K. and Petty, N.	2015	Global health education in the United Kingdom: A review of university undergraduate and postgraduate programmes and courses	Public Health	129	6	797-809	Objectives: This study reviews the current state of global health education (GHE) in the United Kingdom (UK) through the collation and synthesis of data on undergraduate and postgraduate global health degree programmes. It examines both the curriculum provided and profile of the student currently studying global health in the UK. Study design: Descriptive, case study design. Methods: A systematic…																										limited resources setting
Heller, R. F., Machingura, P. I., Musa, B. M., Sengupta, P. and Myles, P.	2015	Mobilising the alumni of a Master of Public Health degree to build research and development capacity in low- and middle-income settings: The Peoples-uni	Health Research Policy and Systems	13	1		Background: Peoples-uni (People's Open Access Education Initiative) was established to help build Public Health capacity in low- and middle-income countries (LMICs) through postgraduate level online courses. Graduates are invited to join a virtual alumni group. We report the results of efforts to meet the need for health research capacity building by exploring how the course alumni could be mobil…
Hoffman, S. J. and Silverberg, S. L.	2015	Training the next generation of global health advocates through experiential education: A mixed-methods case study evaluation	Can J Public Health	106	6	e442-9	OBJECTIVES: This case study evaluates a global health education experience aimed at training the next generation of global health advocates. Demand and interest in global health among Canadian students is well documented, despite the difficulty in integrating meaningful experiences into curricula. METHODS: Global health advocacy was taught to 19 undergraduate students at McMaster University throu…
Hollmann, M., Borrell, C., Garin, O., Fernández, E. and Alonso, J.	2015	Factors influencing publication of scientific articles derived from masters theses in public health	International Journal of Public Health	60	4	495-504	Objectives: To evaluate theses of a Masters program in Public Health (MPH), in terms of the students’ and theses’ characteristics that influence publication of the thesis as a scientific article.Methods: Longitudinal study of students who successfully completed the MPH at Universitat Pompeu Fabra and Universitat Autònoma de Barcelona (Spain) from 2006 to 2010. Participants completed an electronic…
Hund, L. and Getrich, C.	2015	A Pilot Study of Short Computing Video Tutorials in a Graduate Public Health Biostatistics Course	Journal of Statistics Education	23	2		Traditional lecture-centered classrooms are being challenged by active learning hybrid curricula. In small graduate programs with limited resources and primarily non-traditional students, exploring how to use online technology to optimize the role of the professor in the classroom is imperative. However, very little research exists in this area. In this study, the use of short statistical computi…
Kahlon, J., Delgado-Angulo, E. K. and Bernabe, E.	2015	Graduates' satisfaction with and attitudes towards a master programme in dental public health	BMC Med Educ	15		61	BACKGROUND: Monitoring graduates' views of their learning experiences is important to ensure programme standards and further improvement. This study evaluated graduates' satisfaction with and attitudes towards a Master programme in Dental Public Health. METHODS: An online questionnaire was sent to individuals who completed successfully the Master of Science programme in Dental Public Health at Ki…
Karunathilake, I. M. and Liyanage, C. K.	2015	Accreditation of public health education in the Asia-Pacific region	Asia Pac J Public Health	27	1	38-44	There has been dramatic advancement in health status in the Asia-Pacific region (APR) over the past 50 years. This ever-changing paradigm of public health calls for continuous review and quality improvement of public health education (PHE). Since its founding in 1984, the mission of the Asia-Pacific Academic Consortium for Public Health (APACPH) has been to improve the quality and relevance of PH…
Koblinsky, S. A., Hrapczynski, K. M. and Clark, J. E.	2015	Preparing future faculty and professionals for public health careers	American Journal of Public Health	105		S125-S131	Recent years have brought rapid growth in schools of public health and an increasingdemandforpublichealth practitioners. These trends highlight the need for innovative approaches to prepare doctoral graduates for academic and high-level practice positions. The University of Maryland's School of Public Health developed a "Preparing Future Faculty and Professionals" program to enrich the graduate e…
Lachance, J. A. and Oxendine, J. S.	2015	Redefining leadership education in graduate public health programs: Prioritization, focus, and guiding principles	American Journal of Public Health	105		S60-S64	Public health program graduates need leadership skills to be effective in the complex, changing public health environment. We propose a new paradigm for schools of public health in which technical and leadership skills have equal priority as core competencies for graduate students. Leadership education should focus on the foundational skills necessary to effect change independent of formal author…
Laskaris, Z. and Morabia, A.	2015	Should the history of epidemiology be taught in epidemiology training programs?	Epidemiology	26	1	133-5	BACKGROUND: Currently, there is no evidence concerning the presence of historical content in the epidemiology curricula of the United States and abroad. Similarly, it is not known how epidemiologists view this topic in the context of master's or doctoral level course work. METHODS: We attempted to fill these knowledge gaps with data from 2 online surveys-Survey I administered to persons in charge…
Lee, V., Coombe, L. and Robinson, P.	2015	Building Capacity through Action Research Curricula Reviews	Higher Education Research and Development	34	2	324-337	In Australia, graduates of Master of Public Health (MPH) programmes are expected to achieve a set of core competencies, including a subset that is specifically related to Indigenous health. This paper reports on the methods utilised in a project which was designed using action research to strengthen Indigenous public health curricula within MPH programmes at Australian universities. This aim is a…
Lenihan, P., Welter, C., Brandt-Rauf, P., Neuberger, B., Pinsker, E., Petros, M. and Risley, K.	2015	The university of illinois at chicago school of public health doctor of public health program: An innovative approach to doctoral-level practice leadership development	American Journal of Public Health	105		S55-S59	The University of Illinois at Chicago, School of Public Health, Doctor of Public Health degree is designed to build leadership skills and an ability to contribute to the evidence base of practice. The competency-based, distance-format, doctorallevel program for midcareer professionals features an action learning approach in which students apply leadership principles from the virtual classroom to …
Levy, M., Gentry, D. and Klesges, L. M.	2015	Innovations in public health education: Promoting professional development and a culture of health	American Journal of Public Health	105		S44-S45	As the field of public health advances toward addressing complex, systemic problems, future public health professionals must be equipped with leadership and interprofessional skills that support collaboration and a culture of health. The University of Memphis School of Public Health has infused innovative strategies into graduate education via experiential learning opportunities to enhance leader…
Liu, C., Zhang, J., Chen, G. and Yang, K.	2015	DEVELOPMENT AND IMPLEMENTATION OF A PRACTICAL PUBLIC HEALTH TRAINING SYSTEM IN CHINA	Southeast Asian J Trop Med Public Health	46	2	339-45	Public health education is becoming an increasing priority among educators of medicine. In China, little attention has been paid to public health education reform. A new public health training system was introduced in China in 2007. We conducted this study during 2006-2012 to evaluate the graduate core competencies under the new system. Data were collected from 231 graduates and 49 public health …
Rishel, C. W. and Hartnett, H. P.	2015	Preparing MSW Students to Provide Mental and Behavioral Health Services to Military Personnel, Veterans, and Their Families in Rural Settings	Journal of Social Work Education	51		S26-S43	The prevalence of mental health disorders constitutes a nationwide public health crisis. Estimates suggest that more than 90 million people live in areas designated mental health professional shortage areas, with almost 6,000 additional practitioners needed to meet the service needs in these areas. Military personnel and veterans have greater mental health needs compared to the general population…
Ruth, B. J., Marshall, J. W., Velásquez, E. E. M. and Bachman, S. S.	2015	Teaching Note--Educating Public Health Social Work Professionals: Results from an MSW/MPH Program Outcomes Study	Journal of Social Work Education	51	1	186-194	Dual-degree programs in public health and social work continue to proliferate, yet there has been little research on master's of social work (MSW)/master's of public health (MPH) graduates. The purpose of this study was to describe and better understand the self-reported professional experiences, identities, roles, and outcomes associated with 1 group of graduates from an established MSW/MPH prog…
Selber, K., Chavkin, N. F. and Biggs, M. J. G.	2015	Dual Mission: An Innovative Field Model for Training Social Work Students for Work with Veterans	Journal of Social Work Education	51		S59-S75	This descriptive article explores a collaborative model that blends the dual missions of training social work students to work with military personnel, veterans, and their families while serving student veterans on campus. The model consists of 2 main components: (1) a nationally recognized service component for providing academic, health and behavioral health, career, and research and technical …
Senior, E. and Telford, M.	2015	Using an integrated teaching and learning approach to deliver inter-professional practice in Public Health	Nurse Educ Today	35	10	1013-5	In order to address health inequalities an interprofessional approach is required. To recreate this experience for pre-registration healthcare students an innovative model utilising integrated approaches to teaching and learning was developed. This incorporated interprofessional education, threshold concepts, virtual learning and narrative pedagogy.
Simon-Lorda, P., Barrio-Cantalejo, I. M. and Peinado-Gorlat, P.	2015	Content of Public Health Ethics Postgraduate Courses in the United States	J Bioeth Inq	12	3	409-17	This paper evaluates the content of the syllabi of postgraduate courses on public health ethics (PHE) within accredited schools and programs of public health (PH) in the United States in order to gain an awareness of the topics addressed within these courses. METHODS: Data was gathered via the analysis of syllabi of courses on PHE. In 2012, information was requested by e-mail from the 48 schools …
Simpson, V. and Richards, E.	2015	Flipping the classroom to teach population health: Increasing the relevance	Nurse Educ Pract	15	3	162-7	In recent years, there have been multiple calls to enhance the population health and health promotion aspects of nursing programs. Further impetus has been provided by passage of the Affordable Care Act in 2010 with its focus on prevention. The need to develop students who can critically think and apply knowledge learned is crucial to the development of nurses who can integrate and apply the conc…
Sinclair, L. B., Tanenhaus, R. H., Courtney-Long, E. and Eaton, D. K.	2015	Disability within US public health school and program curricula	Journal of Public Health Management and Practice	21	4	400-405	Objective: To describe the percentage of US public health schools and programs offering graduate-level courses with disability content as a potential baseline measurement for Healthy People 2020 objective DH-3 and compare the percentage of public health schools that offered disability coursework in 1999 with those in 2011. Design: In 2011, using SurveyMonkey.com, cross-sectional information was c…
Spiers, M. C. and Harris, M.	2015	Challenges to student transition in allied health undergraduate education in the Australian rural and remote context: A synthesis of barriers and enablers	Rural and Remote Health	15	2		Introduction: The optimum supply of an allied health workforce in rural and remote communities is a persistent challenge. Despite previous indicative research and government investment, the primary focus for rural and remote recruitment has been on the medical profession. The consequent shortage of allied health professionals leaves these communities less able to receive appropriate health care. …
Valladares, L. M. and Ávila, M. H.	2015	Innovations in graduate public health education: The instituto nacional de salud pública	American Journal of Public Health	105		S88-S91	During the past 10 years, the Instituto Nacional de Salud pública (National Institute of Public Health) in Mexico has meticulously revised its educational model. This analysis resulted in the transformation of its educational model by tracing a new path in the pedagogical structure and faculty development to meet current challenges and students' needs. The first stage dealt with the national and …
Waller, L. E. and Papadopoulos, A.	2015	Collaboration, Competencies and the Classroom: A Public Health Approach	Canadian Journal for the Scholarship of Teaching and Learning	6	1		The University of Guelph Master of Public Health program is a professional degree program that seeks to prepare graduates to meet complex public health needs by developing their proficiency in the 36 public health core competencies. Provision of experiential learning opportunities, such as a semester-long practicum, is part of student development. In the Fall 2013 semester, a new opportunity was …
White, L.	2015	Curriculum revitalization initiative at Tulane	American Journal of Public Health	105		S22-S26	Tulane School of Public Health and Tropical Medicine launched its curriculum revitalization initiative to examine the Master of Public Health degrees (MPH).The initiative will enhance excellence in MPH education and incorporate innovative teaching approaches. Taskforces determined the MPH core should provide the foundation for public health, integrate knowledge across public health areas, and dev…

## Sheet: Connie
ID	Type of Articles	Type of Articles	Discipline	Location	Author	Year	Title	Journal	Volume	Issue	Page	Abstract	ID in Database	Database Name
1	6 Curriculum		3 MPH (not clear if in conjunction with clinical discipline)	Europe, South America		2001	Lessons learned in a European-Latin American collaboration for developing postgraduate education in public health	Eur J Public Health	11	2	227-30	BACKGROUND: New funding from the European Union (EU) allowed the collaborative development of postgraduate education in public health between five countries in South America and Europe. METHODS: A planning meeting, two workshops, a final meeting and the use of e-mail and faxes for discussing curricula were employed. RESULTS: One new master of public health in Argentina has begun, plans for new ma…	11426439	PubMed
12	6 Curriculum	12 Competencies	3 Public Health	USA	Ablah, E., Biberman, D. A., Weist, E. M., Buekens, P., Bentley, M. E., Burke, D., Finnegan, J. R., Jr., Flahault, A., Frenk, J., Gotsch, A. R., Klag, M. J., Rodriguez Lopez, M. H., Nasca, P., Shortell, S. and Spencer, H. C.	2014	Improving global health education: development of a Global Health Competency Model	Am J Trop Med Hyg	90	3	560-5	Although global health is a recommended content area for the future of education in public health, no standardized global health competency model existed for master-level public health students. Without such a competency model, academic institutions are challenged to ensure that students are able to demonstrate the knowledge, skills, and attitudes (KSAs) needed for successful performance in today…	24445206	PubMed
13	5 Teaching Method		Not specified	3	Abramson, J. H.	2002	Teaching epidemiology inside and outside the classroom	Public Health Rev	30	2016-01-04	339-63	There is no single ideal way of teaching epidemiology. Teaching can take place in different situations, and its techniques and content may differ. A good teaching programme is one that is geared to its students' needs, capacity, interests and preferences, and exploits available teaching situations and techniques to provide learning opportunities that will achieve the educational objectives. This …	12613719	PubMed
20	3 Evaluation		8	Africa	Adedokun, B., Nyasulu, P., Maseko, F., Adedini, S., Akinyemi, J., Afolabi, S., De Wet, N., Sulaimon, A., Sambai, C., Utembe, W., Opiyo, R., Awotidebe, T., Chirwa, E., Nabakwe, E., Niragire, F., Uwizeye, D., Niwemahoro, C., Kamndaya, M., Mwakalinga, V. and Otwombe, K.	2014	Sharing perspectives and experiences of doctoral fellows in the first cohort of consortium for advanced research training in Africa: 2011-2014	Global Health Action	7	1		Background: Resolution of public health problems in Africa remains a challenge because of insufficient skilled human resource capacity. The Consortium for Advanced Research Training in Africa (CARTA) was established to enhance capacity in multi-disciplinary health research that will make a positive impact on population health in Africa. Objective: The first cohort of the CARTA program describes t…		Scopus
23	6		8 and 11(Liberal Arts)	USA	Aelion, C. M., Gubrium, A. C., Aulino, F., Krause, E. L. and Leatherman, T. L.	2015	Bridging graduate education in public health and the liberal arts	American Journal of Public Health	105		S78-S82	The University of Massachusetts Amherst is part of Five-Colleges Inc, a consortium that includes the university and four liberal arts colleges. Consortium faculty from the School of Public Health and Health Sciences at the university and from the colleges are working to bridgeliberal arts with public health graduate education. Weoutline four key themes guiding this effort and exemplary curricular…		Scopus
24	3	6	3 (plus law and ethics)	USA	Agee, B. and Gimbel, R. W.	2009	Assessing the legal and ethical preparedness of master of public health graduates	Am J Public Health	99	8	1505-9	OBJECTIVES: We explored the relationship between the preparedness of master of public health (MPH) graduates in public health law and ethics and their completion of courses in these areas. METHODS: We reviewed accredited public health schools and programs to assess the supply of required and elective courses in law and ethics. In addition, we conducted an Internet-based scenario survey of MPH gra…	18633077
26	6	3	1	UK	Ahluwalia, S., de Silva, D. and Chana, N.	2014	Evaluation of a programme in population health management for GP trainees	Public Health	128	10	925-33	OBJECTIVES: There is an increasing focus on improving outcomes for populations. General practice has a key role to play in achieving better patient outcomes. A programme in population health management was developed for GP trainees in their fourth year. The objective was to evaluate this educational intervention for impact upon learners, and lessons learned in the delivery of this innovative prog…	25369356
30	5	3	1	Pakistan	Akhund, S. and Kadir, M. M.	2006	Do community medicine residency trainees learn through journal club? An experience from a developing country	BMC Medical Education	6			Background: Journal clubs are an internationally recognized teaching tool in many postgraduate medical education fields. In developing countries lack of funds for current print materials may have limited journal club use. But with advancing information technology trainees in developing countries increasingly have more access to high quality journals online. However, we are aware of no studies des…		Scopus
31	5		11 Environmental Health	3	Akinmoladun, T. M.	2008	The relevance of problem-based instruction to learning about environmental health	J Environ Health	71	1	12-4, 41; quiz 43-4	This article examines the essence of problem-based instruction and its successful use in teaching classes in environmental health, The author describes experience gained from this style of teaching and recommends how to apply it in the academy to teach environmental public health courses.	18724498
33	6	12	Dentistry	Saudi Arabia	Al Agili, D. E.	2015	A needs assessment survey of dental public health graduate education in Saudi Arabia	Saudi Dental Journal	27	3	141-148	Objectives: The Faculty of Dentistry at King Abdulaziz University (KAU) is planning to develop a master's program in dental public health (DPH). To develop a curriculum for this program, a needs assessment was conducted in order to identify the level of DPH expertise that currently exists in Saudi Arabia, to identify gaps in knowledge, and to explore current perceptions regarding this type of pro…		Scopus
34	5	4	8	3	Albanese, M. A. and Dast, L.	2014	Problem-Based Learning: Outcomes Evidence from the Health Professions	Journal on Excellence in College Teaching	25	2016-03-04	239-252	Over the past 30 years, problem-based learning (PBL) has become a major force in health professions education and even in the broader educational world. This article focuses on the outcomes that have been found from using PBL in the health professions based on at least 20 reviews done since 1990. The outcomes identified in these reviews are described as well as the strength of the evidence used i…	EJ1041364	eric
35	9		11 - Undergraduates, Liberal Arts	USA	Albertine, S.	2008	Undergraduate public health: preparing engaged citizens as future health professionals	Am J Prev Med	35	3	253-7	This paper addresses two questions: (1) How to explain, from the vantage point of the liberal arts, the value of integrative public health education for undergraduates, and (2) How, simultaneously, to make the case for such a program of study toward a career in health care. A new perspective is offered on baccalaureate study in preparation for engaged citizenship and for pre-professional healthca…	18692738
37	10		11-Occupational Hygiene	5 Global	Alesbury, R. J. and Bailey, S. R.	2014	Addressing the needs for international training, qualifications, and career development in occupational hygiene	Ann Occup Hyg	58	2	140-51	Thirteen member societies of the International Occupational Hygiene Association (IOHA), all 11 national certification bodies, and IOHA itself are now cooperating in a new international training and qualification system. The structure broadens access to occupational hygiene education and training worldwide and complements existing professional accreditation schemes. There are currently 46 Approved…	24375869
40	6	12	8	USA	Allan, J., Barwick, T. A., Cashman, S., Cawley, J. F., Day, C., Douglass, C. W., Evans, C. H., Garr, D. R., Maeshiro, R., McCarthy, R. L., Meyer, S. M., Riegelman, R., Seifer, S. D., Stanley, J., Swenson, M., Teitelbaum, H. S., Timothe, P., Werner, K. E. and Wood, D.	2004	Clinical prevention and population health: curriculum framework for health professions	Am J Prev Med	27	5	471-6	The Clinical Prevention and Population Health Curriculum Framework is the initial product of the Healthy People Curriculum Task Force convened by the Association of Teachers of Preventive Medicine and the Association of Academic Health Centers. The Task Force includes representatives of allopathic and osteopathic medicine, nursing and nurse practitioners, dentistry, pharmacy, and physician assist…	15556746
41	12		NOTE: CONTINUING EDUCATION 3; public health educators	USA	Allegrante, J. P., Moon, R. W., Auld, M. E. and Gebbie, K. M.	2001	Continuing-education needs of the currently employed public health education workforce	Am J Public Health	91	8	1230-4	OBJECTIVES: This study examined the continuing-education needs of the currently employed public health education workforce. METHODS: A national consensus panel of leading health educators from public health agencies, academic institutions, and professional organizations was convened to examine the forces creating the context for the work of public health educators and the competencies they need t…	11499109
42	Need abstract or article		3	UK	Allen, A. K.	2002	The MPH Programme, University of Wales College of Medicine (UWCM), Cardiff, Wales	Public Health Reviews	30	2016-01-04	375-383			Scopus
45	9	6	3	3	Allotey, P. A., Diniz, S., Dejong, J., Delvaux, T., Gruskin, S. and Fonn, S.	2011	Sexual and reproductive health and rights in public health education	Reprod Health Matters	19	38	56-68	This paper addresses the challenges faced in mainstreaming the teaching of sexual and reproductive health and rights into public health education. For this paper, we define sexual and reproductive health and rights education as including not only its biomedical aspects but also an understanding of its history, values and politics, grounded in gender politics and social justice, addressing sexuali…	22118142
46	9	3	11 environmental science and engineering	Palestine	Al-Sa'ed, R., Abu-Madi, M. and Heun, J.	2009	Advancing Environmental Education and Training for Sustainable Management of Environmental Resources in Palestine	Applied Environmental Education and Communication	8	1	30-39	This article describes the various capacity-building activities at the Institute of Environmental and Water Studies of Birzeit University during the past 10 years. It highlights the gained experience in advancing environmental science and engineering education and training programs as components of sustainable water and environmental management schemes. Furthermore, the major constraints faced, a…	EJ866755	eric
51	6	12	1	USA	Anandaraja, N., Hahn, S., Hennig, N., Murphy, R. and Ripp, J.	2008	The design and implementation of a multidisciplinary global health residency track at the Mount Sinai School of Medicine	Acad Med	83	10	924-8	The Mount Sinai Global Health Center established a new multidisciplinary Global Health Residency Track (GHRT) in 2006. The goal of the GHRT is to provide participants with a foundation in global health issues and population-based health care, a chance to develop basic research and public health skills in the field, and guidance for career development. The authors describe how the GHRT was created…	18820521
52	6	5	6	USA	Anders, B. A., Briggs, D. J., Hai-Jew, S., Caby, Z. and Werick, M.	2011	Creating an Online Global Health Course and Game	EDUCAUSE Quarterly	34	4		As a college course, global public health covers topics that affect individuals' welfare and thus should be accessible to the public, providing information to help people make informed decisions about their health. This article discusses the creation of DMP 844: Global Health, a graduate-level course in the College of Veterinary Medicine's Department of Diagnostic Medicine/Pathobiology (DMP) at K…	EJ958726	eric
54	12		10	Australia	Andersen, C.	2009	Indigenous Footprints on Health Curriculum	Australian Journal of Indigenous Education	38		40-45	There are numerous aspects to becoming an effective, culturally competent health practitioner, among these is the need to "become knowledgeable about the historical and sociopolitical backgrounds of clients" (Bemak et al., 2003, p. 26). It has been established that culturally sensitive empathy has the potential to contribute greatly to the healing process when working across cultures. It is there…	EJ902479	eric
57	6	5	3	USA	Anderson, L. S., Royster, M. O., Bailey, N. and Reed, K.	2011	Integrating service-learning into an MPH curriculum for future public health practitioners: strengthening community-campus partnerships	J Public Health Manag Pract	17	4	324-7		21617407
67	6		3	Colombia	Arias, V. M., Lopez, L. M. and Jaramillo, V. D.	2007	Teaching research: the experience in the collective health master program.at the University of Antioquia, Colombia	Rev Lat Am Enfermagem	15	3	487-92	The idea that one learns to do research only by taking methodological courses is false, as it is false the idea that one learns how to do research only through investigative practice. We consider both strategies pertinent and necessary and that is the reason we believe graduated courses based on investigation must contemplate both. This study aims to share with the academic community the concept,…	17653434
69	13 Advising	Need abstract	3	USA	Arnold, L. D., Embry, E. S. and Fox, C.	2015	Advising undergraduate public health students: A phased approach	Public Health Reports	130	4	415-420			Scopus
70	9	13 (advising)	3	USA	Arnold, L. D. and Schneider, D.	2010	Advising the newest faces of public health: a perspective on the undergraduate student	Am J Public Health	100	8	1374-80	In the 20th century, public health education in the United States existed as a professional degree program, with training at the masters (MPH) and doctoral (PhD, DrPH, and ScD) levels. Today, the system is rapidly evolving as undergraduate majors, minors, and concentrations are establishing themselves around the country. This new focus of public health education, rooted in a liberal arts environm…	20558793
71	12	6	3	Canada	Arocha, J. F. and Hoffman-Goetz, L.	2012	A survey of public health and consumer health informatics programmes and courses in Canadian universities and colleges	Informatics for Health and Social Care	37	4	242-252	Introduction As information technology becomes more widely used by people for health-care decisions, training in consumer and public health informatics will be important for health practitioners working directly with the public.Methods Using information from 74 universities and colleges across Canada, we searched websites and online calendars for programmes (undergraduate, graduate) regarding ava…		Scopus
77	3		4	UK	Aslam, S., Delgado-Angulo, E. K. and Bernabé, E.	2015	Perceived learned skills and professional development of graduates from a master in dental public health programme	European Journal of Dental Education				Introduction: Assessing the impact of a training programme is important for quality assurance and further development. It also can helps with accountability and marketing purposes. This study evaluated the impact of King's College London (KCL) Master of Science programme in Dental Public Health in terms of graduates' perceived learned skills and professional development. Methods: An online questi…		Scopus
79	3	12 pediatric global child health NOTE: This might be excluded as the audience is residents, so post-graduate by our previous definition and thus meets exclusion criteria.	1	Canada	Audcent, T. A., Macdonnell, H. M., Moreau, K. A., Hawkes, M., Sauve, L. J., Crockett, M., Fisher, J. A., Goldfarb, D. M., Hunter, A. J., McCarthy, A. E., Pernica, J. M., Liu, J., Luong, T. N., Sandhu, A. K., Rashed, S., Levy, A. and Brenner, J. L.	2013	Development and evaluation of global child health educational modules	Pediatrics	132	6	e1570-6	OBJECTIVES: To determine if a standardized global child health (GCH) modular course for pediatric residents leads to satisfaction, learning, and behavior change. METHODS: Four 1-hour interactive GCH modules were developed addressing priority GCH topics. "Site champions" from 4 Canadian institutions delivered modules to pediatric residents from their respective programs during academic half-days. …	24218464
83	12	8	8	USA	Austin, M. A., Peyser, P. A. and Khoury, M. J.	2000	The interface of genetics and public health: research and educational challenges	Annu Rev Public Health	21		81-99	As the target date for the sequencing of the human genome approaches, there is growing recognition that public health practice, research, and education will be impacted by new genetic technologies and information and that a multidisciplinary approach is required. Research in the emerging field of public health genetics encompasses a broad range of disciplines and will increasingly involve the int…	10884947
102	5	6	2	3	Balakas, K. and Sparks, L.	2010	Teaching research and evidence-based practice using a service-learning approach	J Nurs Educ	49	12	691-5	Because nurses are expected to engage in evidence-based practice (EBP), nursing students must learn to critically evaluate and apply research findings to prepare for professional practice. To connect research and EBP, the focus of a baccalaureate research course was changed from a traditional format to one of evidence appraisal and synthesis. Using an approach that incorporated service-learning a…	20795608
104	4	5	3	3	Ballew, P., Castro, S., Claus, J., Kittur, N., Brennan, L. and Brownson, R. C.	2013	Developing web-based training for public health practitioners: what can we learn from a review of five disciplines?	Health Educ Res	28	2	276-87	During a time when governmental funding, resources and staff are decreasing and travel restrictions are increasing, attention to efficient methods of public health workforce training is essential. A literature review was conducted to inform the development and delivery of web-based trainings for public health practitioners. Literature was gathered and summarized from five disciplines: Information…	22987862
110	12		11 (Undergraduates )	USA	Barnes, M. D., Wykoff, R., King, L. R. and Petersen, D. J.	2012	New Developments in Undergraduate Education in Public Health: Implications for Health Education and Health Promotion	Health Education & Behavior	39	6	719-724	The article provides an overview of efforts to improve public health and health education training and on the potential use of Critical Component Elements (CCEs) for undergraduate health education programs toward more consistent quality assurance across programs. Considered in the context of the Galway Consensus Conference, the authors discuss the need for consistency in health education and publ…	EJ988946	eric
115	12	6	1	UK	Basu, S. and Roberts, C.	2012	Towards a public health curriculum in undergraduate medicine	Education for Health: Change in Learning and Practice	25	2	98-104	Background: The need to adequately train medical professionals in public health has been recognised internationally. Despite this, public health curricula, particularly in undergraduate medicine, are poorly defined. This study explored the public health disciplines that newly qualified doctors in the United Kingdom (UK) should know. Methods: We developed a 31-item questionnaire covering public he…		Scopus
123	12	3	11 Worksite health promotion professionals	3 (might be USA)	Becker, C., Rager, R. C. and Wright, F. E.	2013	Update on Validity of Required Competencies for Worksite Health Professionals	American Journal of Health Education	44	2	67-73	Background: To improve global health, the workforce capacity of health promotion professionals must be strengthened through the provision of competencies necessary to deliver effective programs. Purpose: This study provides an updated analysis of the validity of the worksite health promotion (WHP) professional competencies developed in 2000 by the Association for Worksite Health Promotion (AWHP).…	EJ1009209	eric
124	6		8 NOTE: target audience was working professionals. By previous criteria, would be excluded.	Africa	Becker, K. M., Ohuabunwo, C., Ndjakani, Y., Nguku, P., Nsubuga, P., Mukanga, D. and Wurapa, F.	2012	Field Epidemiology and Laboratory Training Programs in West Africa as a model for sustainable partnerships in animal and human health	J Am Vet Med Assoc	241	5	572-9	The concept of animal and human health experts working together toward a healthier world has been endorsed, but challenges remain in identifying concrete actions to move this one health concept from vision to action. In 2008, as a result of avian influenza outbreaks in West Africa, international donor support led to a unique opportunity to invest in Field Epidemiology and Laboratory Training Prog…	22916854
127	3		3	USA	Begg, M. D., Fried, L. P., Glover, J. W., Delva, M., Wiggin, M., Hooper, L., Saxena, R., de Pinho, H., Slomin, E., Walker, J. R. and Galea, S.	2015	Columbia Public Health Core Curriculum: Short-Term Impact	Am J Public Health	105	12	e7-13	We evaluated a transformed core curriculum for the Columbia University, Mailman School of Public Health (New York, New York) master of public health (MPH) degree. The curriculum, launched in 2012, aims to teach public health as it is practiced: in interdisciplinary teams, drawing on expertise from multiple domains to address complex health challenges. We collected evaluation data starting when th…	26544648
129	3	5	3	USA	Belcher, H. M. E. and McFadden, J.	2015	RISE: Promoting diversity among public health professionals	Journal of Public Health Management and Practice	21	4	384-391	Context: Public health education and research training of underrepresented populations is an important component of a comprehensive approach to promote health equity. Objective: To describe student outcomes following participation in an innovative public health training cooperative agreement program funded by the Centers of Disease Control and Prevention. Participants: Sixty-six graduate, profess…		Scopus
130	6	8	2	3	Bell, M. L. and Buelow, J. R.	2014	Teaching students to work with vulnerable populations through a patient advocacy course	Nurse Educ	39	5	236-40	Nursing students need an in-depth understanding of how social determinants, such as poverty, unsafe housing, and illiteracy, impact the health of patients. The authors describe how a patient advocacy service-learning course increased students' awareness and proficiency in working with the challenges low-income, vulnerable individuals face as they attempt to improve their lives and health. Course …	24978016
135	6		1	3	Benbassat, J. and Baumal, R.	2012	Expected Benefits of Streamlining Undergraduate Medical Education by Early Commitment to Specific Medical Specialties	Advances in Health Sciences Education	17	1	145-155	Undergraduate medical education is too long; it does not meet the needs for physicians' workforce; and its content is inconsistent with the job characteristics of some of its graduates. In this paper we attempt to respond to these problems by streamlining medical education along the following three reforms. First, high school graduates would be eligible for undergraduate medical education program…	EJ955627	eric
141	12	Note: emphasis is oral health	8	3	Benzian, H., Greenspan, J. S., Barrow, J., Hutter, J. W., Loomer, P. M., Stauf, N. and Perry, D. A.	2015	A competency matrix for global oral health	J Dent Educ	79	4	353-61	The Lancet Commission on Education of Health Professionals for the 21(st) Century calls for enhancing health education for the needs and challenges of the 21st century to improve health status globally. To complement the Lancet report, this article makes recommendations for including core global health competencies in the education of health care professionals and specific groups of the public wh…	25838005
151	12	(focus is nutrition and food chain)	3	3	Berry, E. M., Fatunmbi, B. S. and Kaluski, D. N.	2002	Teaching nutrition in an International Master of Public Health program	Public Health Reviews	30	2016-01-04	311-326	The health of populations is related to the norms and characteristics of society and its socio-economic organization. The causes of food-related ill health are located at the national and international levels and the cure must be sought in good governance. Thus, it is obvious that a Master's Degree in International Public Health must include a thorough overview of the "food chain" from "plough to…		Scopus
156	8	9	3	India	Bhat, H. V., Kamath, R., Arunkumar, G., Delzell, E., Tipre, M., Upadhyay, D. K. and Sathiakumar, N.	2013	MPH program at Manipal University, India-experiences, challenges, and lessons learned	American Journal of Industrial Medicine	56	1	20-28	Background: The UAB-ITREOH program has initiated a skill-based MPH program at Manipal University (MU), India, in 2009, to address the critical need for trained public health professionals and build institutional public health training capacity in the country. Methods: Funds from Fogarty have supported the curriculum development and specialized training of MU faculty to teach in the MPH program. R…		Scopus
159	12	5	3	Europe (UK, Netherlands, Poland)	Biesma, R. G., Pavlova, M., Vaatstra, R., van Merode, G. G., Czabanowska, K., Smith, T. and Groot, W.	2008	Generic versus Specific Competencies of Entry-Level Public Health Graduates: Employers' Perceptions in Poland, the UK, and the Netherlands	Advances in Health Sciences Education	13	3	325-343	Constant changes in society and the public health domain force public health professionals into new roles and the development of new competencies. Public health professionals will need to be trained to respond to this challenge. The aim of this comparative study among Poland, the UK and the Netherlands is to identify competence needs for Master of Public Health graduates entering the labour marke…	EJ808687	eric
160	12		3	Netherlands	Biesma, R. G., Pavlova, M., van Merode, G. G. and Groot, W.	2007	Using Conjoint Analysis to Estimate Employers Preferences for Key Competencies of Master Level Dutch Graduates Entering the Public Health Field	Economics of Education Review	26	3	375-386	This paper uses an experimental design to estimate preferences of employers for key competencies during the transition from initial education to the labor market. The study is restricted to employers of entry-level academic graduates entering public health organizations in the Netherlands. Given the changing and complex demands in public health, we study the relative importance of generic and fie…	EJ762750	eric
161	12	5	3	Asia	Binns, C. W. and Lee, M. K.	2001	Teaching information technology and research skills for public health	Asia Pac J Public Health	13 Suppl		S39-43	The acquisition of information technology and research skills is fundamental for all students in Public Health because of its fundamental emphasis on population studies. In the Curtin University, Division of Health Sciences the School of Public Health has the responsibility of introducing communication and IT skills to all students, both undergraduate and postgraduate. A special program of inform…	12109247
164	9	4	3	Europe	Bjegovic-Mikanovic, V., Jovic-Vranes, A., Czabanowska, K. and Otok, R.	2014	Education for public health in Europe and its global outreach	Glob Health Action	7		23570	INTRODUCTION: At the present time, higher education institutions dealing with education for public health in Europe and beyond are faced with a complex and comprehensive task of responding to global health challenges. REVIEW: Literature reviews in public health and global health and exploration of internet presentations of regional and global organisations dealing with education for public health…	24560263
165	3		3	Europe	Bjegovic-Mikanovic, V., Vukovic, D., Otok, R., Czabanowska, K. and Laaser, U.	2013	Education and training of public health professionals in the European Region: Variation and convergence	International Journal of Public Health	58	6	801-810	Objectives: To assess the exit competences of public health graduates across a diverse European landscape. Methods: The target population comprised 80 full institutional members of the Association of Schools of Public Health in the European Region with a participation rate 82.5 %. The web-based questionnaire covered institutional profiles and the ranking of exit competences for master of public h…		Scopus
170	3	5	1	USA?	Block, R. C., Tran, B. and McIntosh, S.	2011	Integrating the Chronic Care Model into a Novel Medical Student Course	Health Education Journal	70	1	39-47	Objective: To determine whether integration of the Chronic Care Model into undergraduate medical education is associated with anticipated use of the Model and whether student perceptions match actual integration of the Model into their community projects. Design: This was a cross-sectional study using qualitative and quantitative data. Setting: A novel fourth-year medical student community health…	EJ950680	eric
173	3		1	USA	Blue, A. V., Barnette, J. J., Ferguson, K. J. and Garr, D. R.	2000	Evaluation methods for prevention education	Acad Med	75	7 Suppl	S28-34	The knowledge, skills, and attitudes associated with prevention cut across clinical disciplines. Thus, they are often subsets of disciplines not otherwise present in the traditional curriculum (e.g., epidemiology or statistics) or considered the province of many disciplines (e.g., risk reduction or cancer screening). Evaluation of elements of prevention education can often become lost in the myri…	10926038
174	13		1	USA	Boex, J. R., Keck, C. W., Piatt, E., Nunthirapikorn, T. N. and Blacklow, R. S.	2006	Academic health centers and public health departments: partnership matters	Am J Prev Med	30	1	89-93	BACKGROUND: The Institute of Medicine has called for increased population-based training for healthcare professions students, and particularly medical students. For this to be effective, students should receive such training in the locations where population-based approaches to care take place, such as public health departments (HDs). However, little is known about currently existing relationship…	16414430
177	Need abstract or article				Bolliger-Salzmann, H. and Duetz, M. S.	2003	Sozial- und Präventivmedizin/Social and Preventive Medicine	Sozial- und Praventivmedizin	48	4	209-210			Scopus
182	6	5	7	3	Botchwey, N. D., Hobson, S. E., Dannenberg, A. L., Mumford, K. G., Contant, C. K., McMillan, T. E., Jackson, R. J., Lopez, R. and Winkle, C.	2009	A model curriculum for a course on the built environment and public health: training for an interdisciplinary workforce	Am J Prev Med	36	2 Suppl	S63-71	Despite growing evidence of the direct and indirect effects of the built environment on public health, planners, who shape the built environment, and public health professionals, who protect the public's health, rarely interact. Most public health professionals have little experience with urban planners, zoning boards, city councils, and others who make decisions about the built environment. Like…	19147063
183	3	5	1	Kuwait	Bouhaimed, M., Thalib, L. and Doi, S. A.	2008	Outcomes associated with community-based research projects in teaching undergraduate public health	Med Teach	30	4	384-8	BACKGROUND: Community based research projects have been widely used in teaching public health in many institutions. Nevertheless, there is a paucity of information on the learning outcomes of such a teaching strategy. We therefore attempted to evaluate our experience with such a project based teaching process. AIMS: The objective of this study was to evaluate the factors related to quality, impac…	18569659
188	6	3	11 (Dental hygiene)	USA	Boyd, L. D., Fun, K. and Madden, T. E.	2006	Initiating Tobacco Curricula in Dental Hygiene Education	Substance Abuse	27	2016-01-02	53-60	Two hours of tobacco instructions were incorporated into the baccalaureate dental hygiene curricula in a university in the Northwestern United States. Prior to graduation, all senior students were invited to complete anonymously a questionnaire surveying attitudes and clinical skills in providing tobacco services to their clinic patients. Twenty students (67%) responded but no data was collected …	EJ942589	eric
192	9		11 (Midwives)	UK	Bradshaw, G. and Bagness, C.	2010	Midwifery 2020 (2): Education and career progression	Practising Midwife	13	9	2016-04-05	The Midwifery 2020: Delivering expectations vision is that midwives will be members of a highly skilled workforce, acting as lead professionals and coordinators of care as they deliver innovative, cost-effective, quality care across integrated health and social care contexts. They will embrace an evolving public health role and initiate and respond to change. There is, based on the key messages, …		Scopus
193	3	6	1	Europe	Braeckman, L., De Clercq, B., Janssens, H., Gehanno, J. F., Bulat, P., Pauncu, E. A., Smits, P., van Dijk, F., Vanderlinde, R. and Valcke, M.	2013	Development and evaluation of a new occupational medicine teaching module to advance self-efficacy and knowledge among medical students	J Occup Environ Med	55	11	1276-80	OBJECTIVES: Self-efficacy is defined as a person's beliefs in his or her abilities to successfully complete a task, and has been shown to influence student motivation and academic achievement. The purpose of this study was to evaluate the impact of a new European teaching module in occupational medicine on undergraduate students' self-efficacy and knowledge in the subject matter. METHODS: Pre-, i…	24164768
207	3	6	3	Canada	Britten, N., Wallar, L. E., McEwen, S. A. and Papadopoulos, A.	2014	Using core competencies to build an evaluative framework: Outcome assessment of the University of Guelph Master of Public Health program	BMC Medical Education	14	1		Background: Master of Public Health programs have been developed across Canada in response to the need for graduate-level trained professionals to work in the public health sector. The University of Guelph recently conducted a five-year outcome assessment using the Core Competencies for Public Health in Canada as an evaluative framework to determine whether graduates are receiving adequate traini…		Scopus
214	6		2	3	Brosnan, C. A., Upchurch, S. L., Meininger, J. C., Hester, L. E., Johnson, G. and Eissa, M. A.	2005	Student nurses participate in public health research and practice through a school-based screening program	Public Health Nurs	22	3	260-6	Obesity has reached epidemic proportions among children in minority populations, placing them at risk for diabetes and hypertension. The importance of educating a generation of nurses who have the knowledge, skills, and passion to address this public health need is crucial to the profession and to America's health. This article describes the use of a Community Partnership Model to frame baccalaur…	15982200
217	3	5	11 (Pharmacy)	USA (assumed)	Brown, B., Heaton, P. C. and Wall, A.	2007	A service-learning elective to promote enhanced understanding of civic, cultural, and social issues and health disparities in pharmacy	Am J Pharm Educ	71	1	9	OBJECTIVES: To evaluate the effectiveness and impact of an elective service-learning course offered in cooperation with a charitable pharmacy providing services to the surrounding community. METHODS: The 33 students enrolled in the service-learning elective were given a 23-question preservice survey instrument and a 32-question postservice survey instrument. The survey instruments were designed t…	17429509
223	6		3	USA	Bruce, L., Gresh, K., Vanchiswaran, R. and Werapitiya, D.	2007	Protecting Health and Saving Lives: The Part-Time/Internet-Based Master of Public Health Program at the Johns Hopkins Bloomberg School of Public Health	TechTrends: Linking Research and Practice to Improve Learning	51	6	26-31	This article discusses the part-time/Internet-based Master of Public Health (MPH) program at the Johns Hopkins Bloomberg School of Public Health (JHSPH). The Johns Hopkins Bloomberg School of Public Health was the first school of public health in the United States to offer a Master of Public Health program via the Internet. The JHSPH MPH Program prepares students to face existing and new public h…	EJ798795	eric
224	6		3	USA	Bruce, T. A., Roddy, C. L. and Sanders, W. B.	2002	The UAMS College of Public Health: an early report on structure and function	J Ark Med Soc	98	12	418-9	The UAMS College of Public Health has pulled together an initial faculty from across the state to launch its new public health curriculum. Forty-three students are enrolled in a program that is committed to community-based education and to health policy formulation for Arkansas. Partnerships are being developed and collaboration is ongoing with the Arkansas Medical Society, several universities a…	12049043
226	12		3 (epidemiologists)	USA	Brunner Huber, L. R., Fennie, K. and Patterson, H.	2015	Competencies for master and doctoral students in epidemiology: what is important, what is unimportant, and where is there room for improvement?	Ann Epidemiol	25	6	466-8	In 2008, members of the American College of Epidemiology's Education Committee began work on a project to facilitate discussion on identifying domains and core competencies for epidemiologic training at the master and doctoral levels. Two online surveys were created and participants (N = 183; n = 147 [established epidemiologists] and n = 36 [recent graduates]) rated the importance of 19 domains a…	25843642
231	13		3	New Zealand	Bullen, C. R. and Reeve, J.	2011	Turning postgraduate students' research into publications: A survey of New Zealand masters in public health students	Asia-Pacific Journal of Public Health	23	5	801-809	The authors attempted to contact all 157 graduates from the University of Auckland's Master's in Public Health (MPH) program who completed theses from 1991 to 2005 about publications arising from their research. Of the 104 students contacted, 77 (74%) completed the questionnaire: 34 (45%) submitted a total of 46 articles, 31 (66%) of which were accepted or published. An expectation of publication…		Scopus
233	13		3	Europe	Burazeri, G., Laaser, U., Bjegovic, V. and Georgieva, L.	2005	Regional collaboration in public health training and research among countries of South Eastern Europe	Eur J Public Health	15	1	97-9	It is argued that each country of South Eastern Europe should have its own school of public health. However, a basic prerequisite of modern public health training is the comprehensiveness of the programme and a worldview approach. Most of the countries of South Eastern Europe face the same difficulties to adapt their inherited communist structures of public health training to Western standards. A…	15788811
236	12		3 (epidemiologists)		Buring, J. E.	2008	Primary data collection: what should well-trained epidemiology doctoral students be able to do?	Epidemiology	19	2	347-9	The increasing size and complexity of epidemiologic studies is leading more and more doctoral students in epidemiology to base their thesis work on existing data. While the analysis of existing data provides useful experience in complex analyses, it gives trainees little or no hands-on experience in the actual design and conduct of an epidemiologic study. As these students pursue their careers, m…	18277169
247	6	3	3 (epidemiologts and biostatistics)	Pakistan	Butt, A. K. and Khan, A. A.	2008	Teaching biostatistics and epidemiology in a postgraduate medical institution: are we going in the right direction?	East Mediterr Health J	14	5	1192-7	We examined the attitude and knowledge of 40 supervisors and trainees as well as the impact of workshops on statistical thinking and analytical processes in a medical facility in Pakistan: 45% thought that statistics and epidemiology should be left to professional statisticians; 86% of the trainees and 58% of the supervisors, however, thought that statistics should be taught as a full-time subjec…	19161093
251	12	6	3	USA	Calhoun, J. G., McElligott, J. E., Weist, E. M. and Raczynski, J. M.	2012	Core competencies for doctoral education in public health	Am J Public Health	102	1	22-9	The Association of Schools of Public Health (ASPH) released the Doctor of Public Health (DrPH) Core Competency Model in 2009. Between 2007 and 2009, a national expert panel with members of the academic and practice communities guided by the ASPH Education Committee developed its 7 performance domains, including 54 competencies. We provide an overview and analysis of the challenges and issues asso…	22095342
252	12	6	3	USA	Calhoun, J. G., Ramiah, K., Weist, E. M. and Shortell, S. M.	2008	Development of a core competency model for the master of public health degree	Am J Public Health	98	9	1598-607	Core competencies have been used to redefine curricula across the major health professions in recent decades. In 2006, the Association of Schools of Public Health identified core competencies for the master of public health degree in graduate schools and programs of public health. We provide an overview of the model development process and a listing of 12 core domains and 119 competencies that ca…	18633093
253	13	8	3	USA	Cambra, K. and Wetle, T. F.	2013	The Brown School of Public Health	R I Med J (2013)	96	6	20-2	The nation's newest school of public health boasts research excellence in aging, obesity, addictions, health care services and policy research, and more. The Brown School of Public Health is home to a variety of master's and doctoral programs, in addition to one of the oldest undergraduate concentrations in community health. The School plays a key role in the development of public policy at the s…	23741724
257	3	6	3	USA	Cannon, M. M., Umble, K. E., Steckler, A. and Shay, S.	2001	We're living what we're learning: student perspectives in distance learning degree and certificate programs in public health	J Public Health Manag Pract	7	1	49-59	The authors used surveys and interviews to study participants' motivations for enrolling and perceptions of the weaknesses and strengths of two distance learning programs administered by the University of North Carolina at Chapel Hill School of Public Health (SPH): the MPH in Public Health Leadership and a certificate program organized collaboratively with the Mahidol University SPH in Thailand. …	11141623
263	5	3	1	USA	Carney, J. K. and Hackett, R.	2008	Community-academic partnerships: a "community-first" model to teach public health	Educ Health (Abingdon)	21	1	166	CONTEXT: Physicians face complex public health issues in clinical practice today. We describe an innovative "community-first" model that teaches public health to medical students. METHODS: The United Way of Chittenden County Volunteer Center (UWCCVC) in the State of Vermont, U.S.A., was chosen as the focal point for projects because of its documented history, success, and credibility. A simple fo…	19034837
264	9	6	11 (Undergrads)	USA	Caron, R. M.	2010	Call for Change in Liberal Education	College Teaching	58	1	2016-01-02	The national initiative that undergraduate students receive education in public health is well-aligned with the philosophy of liberal education which recommends that baccalaureate students receive a wide breadth of knowledge, adaptable skills, principled values, and a sense of societal responsibility. This article explores this new application of liberal education and its implications for the bac…	EJ872052	eric
265	13		3	USA	Caron, R. M., Hiller, M. D. and Wyman, W. J.	2013	Engaging local public health system partnerships to educate the future public health workforce	J Community Health	38	2	268-76	The Institute of Medicine concluded that keeping the public healthy required a well-educated public health workforce, thus leading to its recommendation that "all undergraduates should have access to education in public health" [2]. In response to this call, the authors examined the current practice, feasibility, and value in strengthening (or building) a functional collaborative model between ac…	22940868
273	13		3	Europe	Cavallo, F., Rimpela, A., Normand, C. and Bury, J.	2001	Public health training in Europe: Development of European masters degrees in public health	European Journal of Public Health	11	2	171-173	Background: Changing political and economic relations in Europe mean that there are new challenges for public health and public health training. There have been several attempts to develop training at the master's level in public health which is focused on meeting the new needs. These have failed due to being too inflexible to allow participation by schools of public health. Methods: A project fu…		Scopus
274	8	5	3 (health administration)	USA	Cellucci, L. W.	2005	Teaching healthcare marketing via community research: the LifeFlight project	J Health Adm Educ	22	2	201-12	Undergraduate students in Healthcare Administration programs may benefit from cooperative learning strategies such as participation in community research. Collaborating with local healthcare facilities on class projects also encourages more active engagement between the academic and practice communities. This purpose of this paper is to briefly describe one collaborative venture undertakenby unde…	15960026
276	13	5	3	USA	Ceraso, M., Swain, G. R., Vergeront, J. M., Oliver, T. R. and Remington, P. L.	2014	Academic health departments as training sites for future public health leaders: a partnership model in Wisconsin	J Public Health Manag Pract	20	3	324-9	BACKGROUND: In 2004, 2 Wisconsin academic health departments partnered with the School of Medicine and Public Health, University of Wisconsin-Madison to strengthen the public health workforce through a service-learning program that prepares the next generation of leaders while addressing local public health needs. The Wisconsin Population Health Service Fellowship annually provides 4 to 6 master'…	24667194
281	3	5	3 (health education)	USA	Champagne, N.	2006	Using the NCHEC Areas of Responsibility to Assess Service Learning Outcomes in Undergraduate Health Education Students	American Journal of Health Education	37	3	137-145	This study used the areas of responsibility developed by the National Commission for Health Education Credentialing (NCHEC) as a framework for the assessment of Service Learning experiences of undergraduate health education students. In the present study, six Service Learning projects involving 12 students were evaluated using multiple strategies, including (1) students' written reflections, (2) …	EJ795905	eric
284	13		3 (health education)	USA	Chaney, J. D., Eddy, J. M. and O'Rourke, T. W.	2004	Ranking of Doctoral Programs of Health Education: Methodological Revisions and Results	American Journal of Health Education	35	3	132-140	The purpose of this study was to replicate the Notaro, O'Rourke, and Eddy study to rank doctoral programs in health education, incorporating comments from professionals in health education to enhance the ranking study methods. This study used a multiple set of variables weighted by scholars and leaders in the field of health education. These variables included articles published; journal editorsh…	EJ792770	eric
288	6		1	Switzerland	Chastonay, P., Vu, N. V., Humair, J. P., Mpinga, E. K. and Bernheim, L.	2012	Design, implementation and evaluation of a community health training program in an integrated problem-based medical curriculum: a fifteen-year experience at the University of Geneva Faculty of Medicine	Med Educ Online	17		16741	BACKGROUND: In the literature the need for relevance in medical education and training has been stressed. In the last 40 years medical schools have been challenged to train doctors competent to respond to community health needs. In the mid-90s the University of Geneva Faculty of Medicine introduced an integrated medical curriculum. In this initiative a particular emphasis was put in introducing a…	22778541
289	3	6	1	USA	Chauvin, S. W., Rodenhauser, P., Bowdish, B. E. and Shenoi, S.	2000	Double duty: students' perceptions of Tulane's MD-MPH dual degree program	Teach Learn Med	12	4	221-30	PURPOSE: Although MD-MPH programs exemplify the initiative for collaboration between schools of medicine and public health and address the expanding requirements for effective medical practice, information on such programs is scant. Perspectives and motivations of students enrolled in a 4-year MD-MPH program are explored to benefit existing and new programs as well as to inspire future research. …	11273373
290	6		3	USA (assumed)	Chavez, V., Turalba, R. A. and Malik, S.	2006	Teaching public health through a pedagogy of collegiality	Am J Public Health	96	7	1175-80	Curriculum development in masters of public health programs that effectively meets the complex challenges of the 21st century is an important part of public health education and requires purposeful thinking. Current approaches to training the public health work-force do not adequately prepare professionals to be culturally competent in addressing health disparities. Principles of community-based …	16735640
292	6		1	USA (assumed)	Cheng, T. L., Greenberg, L., Loeser, H. and Keller, D.	2000	Teaching prevention in pediatrics	Acad Med	75	7 Suppl	S66-71	Pediatrics has attempted to inculcate the "culture of prevention" into practice, both through anticipatory guidance in well-child care and through behavioral interventions in sick care. The effectivenesses of many components of well-child care have not been conclusively demonstrated, particularly in health education, counseling, and anticipatory guidance, nor has teaching prevention in pediatrics…	10926043
295	6		1	USA	Cherry, R. A. and Davis, T.	2007	The road to developing an advanced degree program in public health preparedness	Acad Med	82	8	773-80	The master of homeland security (MHS) degree in public health preparedness at the Pennsylvania State University College of Medicine is the first degree program of its kind offered by any U.S. medical school. The field of public health preparedness has been increasingly viewed as a new, emerging professional discipline, which academic medicine is well positioned to complement. The process by which…	17762252
297	9	6	3 (health policy)	USA	Chinitz, D.	2002	Principles for planning the teaching of health policy in an MPH program	Public Health Reviews	30	2016-01-04	255-260	This position paper is intended to suggest starting points for discussion regarding three issues: (A) background considerations related to development of an MPH health policy curriculum; (B) subjects to be considered for inclusion in MPH health policy curricula; (C) teaching methods.		Scopus
307	9	6	2	3	Ciliska, D.	2005	Educating for evidence-based practice	J Prof Nurs	21	6	345-50	Several countries have developed policy initiatives that require health care to be evidence based and health science students to study under an evidence-based curriculum as well as learn how to practice in an evidence-based way. Evidence-based nursing (EBN) is too new to have any actual research on which to base a curriculum. However, in the absence of evidence, several schools of nursing have mo…	16311229
309	9		3	USA (assumed)	Clarfield, A. M.	2002	Teaching public health related to the elderly	Public Health Reviews	30	2016-01-04	271-276	It has become axiomatic that the world is aging, not just in the developed countries (1), but in the less developed regions as well (2). In 1992 the global elderly population (age 65+) was estimated to be almost 350,000,000 persons, or more than 6% of the world total. During that year the net balance of the world's elderly grew by more than 800,000 persons each month. Projections to the year 2010…		Scopus
311	12	9	3	USA	Clark, N. M. and Weist, E.	2000	Mastering the New Public Health	American Journal of Public Health	90	8	1208-11	Graduate schools of public health are reconsidering the way they prepare students for public health practice, working to ensure that graduates with master's of public health degrees are competent to meet the current challenges of practice. Alumni of schools of public health may be required to demonstrate competency in the domains of skills, perspectives, and applications. (SM)	EJ612224	eric
312	6		8	Australia	Cleak, H. and Williamson, D.	2007	Preparing health science students for interdisciplinary professional practice	Journal of Allied Health	36	3	141-149	In 2002, a number of lecturers from different clinical schools within the Faculty of Health Sciences at La Trobe University embarked on the development of a new inter-disciplinary professional practice subject to be undertaken by all final-year undergraduate health science students. The subject was designed to better prepare students for their first professional appointment by introducing them to…		Scopus
317	13	5	8	3	Close, F. T., Zokovitch Paben, J. M. and Foster, A.	2011	Community-based internships to address environmental issues: a model for effective partnerships	Prog Community Health Partnersh	5	1	77-87	BACKGROUND: Previous studies have shown that environmental burdens tend to be inequitably borne by poor and minority populations. Statistics indicate that these populations suffer disproportionately from adverse health effects associated with polluting facilities in their community. To address these problems, public health officials and researchers should pay close attention to the experiences of…	21441671
318	13		2	3	Coates, M. and Gilroy, V.	2012	The role of specialist community public health nurses: Students' perceptions	Community Practitioner	85	8	28-31	The article outlines the initial perceptions of student specialist community public health nurses (SCPHN) (health visitors, school nurses and sexual health advisors) on the role of the qualified health visitor, school nurse and sexual health advisor. It considers how students undertaking the BSc (hons)/Post Graduate Diploma specialist community public health nursing programme conceptualise their …		Scopus
319	12	5	3	3	Cobus, L.	2009	Using blogs and wikis in a graduate public health course	Med Ref Serv Q	28	1	22-32	Blogs and wikis are examples of Web 2.0 technology that facilitate collaboration in the online world. In the health sciences, the emergence of these social tools potentially increases the risk of generating harmful or biased information. Therefore, it is the health professional's responsibility to have the skills to critically appraise Web content that has not undergone traditional peer review. T…	19197741
323	5	3	3	Canada	Cole, D. C., Plugge, E. H. and Jackson, S. F.	2013	Placements in global health masters' programmes: What is the student experience?	Journal of Public Health (United Kingdom)	35	2	329-337	BackgroundGlobal health training is increasingly part of public health training in high-income countries, with placements as key components. We sought preliminary evidence of student placement experiences and learning through masters' programmes at the universities of Oxford and Toronto.MethodsIn a mixed-methods design, we drew on existing programme records, student feedback surveys (Oxford only)…		Scopus
327	3	6	1	USA	Conroy, M. B., Delichatsios, H. K., Hafler, J. P. and Rigotti, N. A.	2004	Impact of a preventive medicine and nutrition curriculum for medical students	Am J Prev Med	27	1	77-80	BACKGROUND: United States public health goals call for increased physician counseling about diet and exercise, but many medical schools lack adequate curriculum on these topics. At Harvard Medical School, second-year students take a preventive medicine and nutrition (PMN) course. This study evaluated the impact of this innovative curriculum on students' confidence about addressing patients' diet …	15212779

## Sheet: Roger
331					Corrêa, G. T. and Ribeiro, V. M. B.	2013	Pedagogical training in stricto sensu graduate programs in public health	Ciencia e Saude Coletiva	18	6	1647-1656	The scope of this research is to discuss the relevance and need for pedagogical training of university lecturers in the Public Health field. The contention is that college teaching is a practice that requires specific training, since it is characterized by complex elements that transcend the mastery of given content. Considering stricto sensu graduate studies as an important stage in the training…		Scopus
332					Cotter, L. E., Chevrier, J., El-Nachef, W. N., Radhakrishna, R., Rahangdale, L., Weiser, S. D. and Iacopino, V.	2009	Health and human rights education in U.S. schools of medicine and public health: current status and future challenges	PLoS One	4	3	e4916	BACKGROUND: Despite increasing recognition of the importance of human rights in the protection and promotion of health, formal human rights education has been lacking in schools of medicine and public health. Our objectives were: 1) to determine the nature and extent of health and human rights (HHR) education among schools of medicine (SOMs) and public health (SPHs); 2) to identify perceived barr…	19293936
337					Cox, D. M. and Buchbinder, S. B.	2005	Educating future healthcare managers: meeting contemporary challenges	J Health Adm Educ	22	2	145-58	University programs must work to keep curricula sufficiently dynamic to assure knowledge content remains relevant, appropriate skills are developed, and standards of academic rigor are maintained. This paper describes a curriculum analysis for a healthcare management program conducted in 1997 and the subsequent steps taken to enhance the program through more formalized links with healthcare organ…	15960022
340					Cribb, A. and Buntain, B.	2009	Innovation in veterinary medical education: The concept of 'One World, One Health' in the curriculum of the Faculty of Veterinary Medicine at the University of Calgary	OIE Revue Scientifique et Technique	28	2	753-762	'One World, One Health' is a foundation concept in veterinary medicine, much like comparative medicine. However, teachers of veterinary medicine often fail to identify it or speak of its importance within the veterinary curriculum. The resurgence of interest in the 'One World, One Health' concept aligns well with the underlying principles on which the University of Calgary Faculty of Veterinary M…		Scopus
342					Cronin, M. and Connolly, C.	2007	Exploring the use of experiential learning workshops and reflective practice within professional practice development for post-graduate health promotion students	Health Education Journal	66	3	286-303	Objective: To explore and evaluate the use of two methods (1) experiential learning workshops and (2) reflective practice within post-graduate health promotion education, with a view to providing a foundation in professional practice based on health promotion principles and critical thinking. Design: This is an empirical study exploring the usefulness and outcomes of two methods within an educati…		Scopus
351					Curtis, M., Silk, H. J. and Savageau, J. A.	2013	Prenatal oral health education in U.S. dental schools and obstetrics and gynecology residencies	J Dent Educ	77	11	1461-8	Prenatal oral health (POH) is an important health issue, but dental and obstetrical clinicians are not meeting the oral health needs of pregnant patients. This study evaluates how training contributes to this paradox with a national survey of sixty dental school deans and 240 obstetrics and gynecology residency program directors. Response rates were 53 percent and 40 percent for deans and program…	24192411
353					Cushman, L. F., Delva, M., Franks, C. L., Jimenez-Bautista, A., Moon-Howard, J., Glover, J. and Begg, M. D.	2015	Cultural competency training for public health students: Integrating self, social, and global awareness into a master of public health curriculum	American Journal of Public Health	105		S132-S140	Cultural competency training in public health, medicine, social work, nursing, dental medicine, and other health professions has been a topic of increasing interest and significance. Despite the now burgeoning literature that describes specific knowledge, attitudes, and skills that promote cultural "competence," fully defining this complex, multidimensional term and implementing activities to enh…		Scopus
356					D'Abundo M, L., Fugate-Whitlock, E. I. and Fiala, K. A.	2011	Recycling Mentors: an intergenerational, service-learning program to promote recycling and environmental awareness	J Public Health Manag Pract	17	4	373-5	The purpose of Recycling Mentors was to implement an intergenerational, service-learning program focused on promoting recycling and environmental awareness among students enrolled in Community Health (HEA 301) and Current Issues in Gerontology (GRN 440/540) and adults older than 60 years. Recycling Mentors was conducted in New Hanover County (NHC), North Carolina, where a moderate climate and coa…	21617416
357					Dalrymple, P. W. and Roderer, N. K.	2011	Education for Health Information Professionals: Perspectives from Health Informatics in the U.S	Education for Information	28	1	45-55	While interest and activity in health informatics continues to increase worldwide, concerns about the most appropriate educational preparation for practice also arise. Health informatics is an interdisciplinary field that pursues effective use of data, information and knowledge to support effective decision making; in the health field, those efforts are directed toward improving healthcare. Recen…	EJ942939	eric
359					Dare, A. J. and Bullen, C.	2008	Shifting perceptions and challenging the profession's paradigms: reflections from an undergraduate week of population health	N Z Med J	121	1282	45-50	The perception that population health is a poor cousin of the clinically orientated medical specialties has occurred despite a growing acknowledgement of the importance of a population health approach to the provision of medical care in the 21st Century. This perception appears entrenched within academic and clinical institutions, and is inherited by undergraduate students as they move through th…	18815603
362					Davidovitch, N. and Yavich, R.	2015	Interdisciplinary Programs Focused Populations: The Case of Health Management Program	Journal of International Education Research	11	2	71-86	The Ariel University has a unique interdisciplinary program in healthcare management that targets experienced healthcare professionals who wish to earn an academic degree. Only one academic study has been held so far on the integration of graduates of an academic university-level school in healthcare management in the field. In the current study, the authors sought to investigate points of contac…	EJ1060063	eric
367					Davis, F. G.	2013	Mentoring in epidemiology and public health training	Annals of Epidemiology	23	8	524-527	In the past, mentoring was the job of one senior researcher in which the mentor molded the mentee in his/her own image. With public health being a very multidisciplinary field, mentoring may need to evolve to facilitate the needs of emerging scientists-including epidemiologists. The mentoring relationship can begin at many education stages, including high school. Involving students at all educati…		Scopus
369					Dawson, M., Gakumo, C. A., Phillips, J. and Wilson, L.	2016	Process for Mapping Global Health Competencies in Undergraduate and Graduate Nursing Curricula	Nurse Educ	41	1	37-40	Determining the extent to which existing nursing curricula prepare students to address global health issues is a critical step toward ensuring competence to practice in an increasingly globalized world. This article describes the process used by nursing faculty at a public university in the southern United States to assess the extent to which global health competencies for nurses were being addre…	26164326
370					Day, M., Shickle, D., Smith, K., Zakariasen, K., Moskol, J. and Oliver, T.	2014	Training public health superheroes: five talents for public health leadership	J Public Health (Oxf)	36	4	552-61	BACKGROUND: Public health leaders have been criticized for their policy stances, relationships with governments and failure to train the next generation. New approaches to the identification and training of public health leaders may be required. To inform these, lessons can be drawn from public health 'superheroes'; public health leaders perceived to be the most admired and effective by their pee…	24514154
371					De Felice, M., Giuliani, A. R., Alfonsi, G., Mosca, G. and Fabiani, L.	2008	Survey of nursing knowledge on bioterrorism	International Emergency Nursing	16	2	101-108	With the aim of identifying intervention programmes within the framework of basic and permanent nursing training, we evaluated the knowledge of 187 nurses and nursing students concerning biological emergencies. A questionnaire was used to identify their knowledge of the pathogens that may be used in a terrorist attack and measures for containing them, and their perception of the danger to public …		Scopus
374					de Jong, N., Verstegen, D. M., Tan, F. E. and O'Connor, S. J.	2013	A comparison of classroom and online asynchronous problem-based learning for students undertaking statistics training as part of a Public Health Masters degree	Adv Health Sci Educ Theory Pract	18	2	245-64	This case-study compared traditional, face-to-face classroom-based teaching with asynchronous online learning and teaching methods in two sets of students undertaking a problem-based learning module in the multilevel and exploratory factor analysis of longitudinal data as part of a Masters degree in Public Health at Maastricht University. Students were allocated to one of the two study variants o…	22477027
379					Declercq, E., Caldwell, K., Hobbs, S. H. and Guyer, B.	2008	The changing pattern of doctoral education in public health from 1985 to 2006 and the challenge of doctoral training for practice and leadership	Am J Public Health	98	9	1565-9	We examined trends in doctoral education in public health and the challenges facing practice-oriented doctor of public health (DrPH) programs. We found a rapid rise in the numbers of doctoral programs and students. Most of the increase was in PhD students who in 2006 composed 73% of the total 5247 current public health doctoral students, compared with 53% in 1985. There has also been a substantia…	18633094
385					DeMarco, L., Panzarella, K., Ferro, H., Pownall, L., Case, A., Nowakowski, P., Stewart, M., Duszkiewicz, A., Verni, C., Kennedy, M. C., Cieri, N., Dowd, C. and Dunford, D.	2015	Outcomes of an interprofessional simulation curriculum	Journal of Applied Research in Higher Education	7	2	453-468	Purpose – Interprofessional education (IPE) is a method to create an environment that fosters interprofessional communication, understanding the roles and responsibilities of each profession, learning the skills to organize and communicate information for patients, families and members of the health care team. Providing IPE to health professional students can prepare them in the workforce to have…		Scopus
387					Dennis, D. L. and Lysoby, L.	2010	The Advanced Credential for Health Education Specialists: A Seven-Year Project	Health Educator	42	2	77-83	The only advanced credential exam for health educators, The Master Certified Health Education Specialist (MCHES), involved a seven-year process. The process began in December 2004, with the information from the Competency Update Project (CUP) report that health educators practice at entry- and advanced-levels of practice. In October 2011, the date of the first MCHES exam, the process will be comp…	EJ942546	eric
390					Dewar, D. M., Bloom, M. S., Choi, H., Gensburg, L. and Hosler, A.	2015	The integrated first year experience in the master of public health program	American Journal of Public Health	105		S97-S98	Schools of Public Health historically introduced core curriculum courses in the first year of the Master of Public Health program as independent perspectives; these perspectives included epidemiology, biostatistics, environmentalhealth,public health biology, health behaviors, and health policy. We performed a pilot project that integrated the core areas around diabetes as a cross-cutting public h…		Scopus
393					Dickson, M. and Manalo, G.	2014	The beyond borders initiative: Aboriginal, Torres Strait Islander and international public health students: engaging partners in cross-cultural learning	Educ Health (Abingdon)	27	2	132-7	BACKGROUND: The University of Sydney's Graduate Diploma in Indigenous Health Promotion (GDIHP) and Masters of International Public Health (MIPH) students have expressed a consistent desire to engage more with each other through student tutorials or any small group activity. MIPH students have expressed an interest in learning about Aboriginal and Torres Strait Islander Aboriginal and Torres Strai…	25420973
396					Dimiova, R., Stoev, T., Tarnovska, M. and Kilova, K.	2015	The healthcare management and public health specialty as a perspective for professional realization	General Medicine	17	3	2016-12-16	Introduction The focus on European educational standards, practical orientation and adaptation to the business needs with a view to achieving good quality of higher education is a global trend in education. The aim of this study is to survey the opinion of graduate students from the Healthcare Management and Public Health specialty on their satisfaction with training, applicability of the acquire…		Scopus
397					Ding, X., Zhao, L., Chu, H., Tong, N., Ni, C., Hu, Z., Zhang, Z. and Wang, M.	2014	Assessing the effectiveness of problem-based learning of preventive medicine education in China	Sci Rep	4		5126	Problem-based learning (PBL) is defined as a student-centered pedagogy which can provide learners more opportunities for application of knowledge acquired from basic science to the working situations than traditional lecture-based learning (LBL) method. In China, PBL is increasingly popular among preventive medicine educators, and multiple studies have investigated the effectiveness of PBL pedago…	24874915
399					Dismuke, S. E. and Sherman, L.	2001	Identifying population health faculty in U.S. medical schools	Am J Prev Med	20	2	113-7	CONTEXT: An Association of American Medical Colleges (AAMC) panel has proposed the components of a population health (PH) curriculum for U.S. medical schools. Do schools have the trained faculty to teach these subjects well? OBJECTIVE: Determine the number and location of full-time medical school faculty formally trained in the population health sciences through an MPH degree, a public health (PH…	11165452
410					Dominguez, D. G., Garcia, C. and LaFrance, K. G.	2013	Developing a New Graduate Program in Healthcare Management: Embracing the Transformation of Healthcare Management Education on a Pathway to Success	Administrative Issues Journal: Education, Practice, and Research	3	1	34-44	Within a sea change in the structure and process of providing health services, the field of health administration education has moved decisively and concretely from a teaching-centered model of education based on the assumption that knowledge equals competency to a learning-centered model. The learning-centered, or student-centered, model is based on the assumption that competency is related to t…	EJ1056891	eric
411					Donchin, M.	2002	Principles for planning the teaching of Health Promotion in an MPH course	Public Health Reviews	30	2016-01-04	231-238	The Ottawa Charter on Health Promotion defined the term Health Promotion as "the process of enabling people to increase control over, and to improve, their health". It also specifies that "to reach a state of complete physical mental and social well-being, an individual or group must be able to identify and to realize aspirations, to satisfy needs, and to change or cope with the environment". Thr…		Scopus
426					Duffus, W. A., Trawick, C., Moonesinghe, R., Tola, J., Truman, B. I. and Dean, H. D.	2014	Training racial and ethnic minority students for careers in public health sciences	Am J Prev Med	47	5 Suppl 3	S368-75	BACKGROUND: A workforce that resembles the society it serves is likely to be more effective in improving health equity for racial and ethnic minorities in the U.S. Racial and ethnic minorities are underrepresented in the U.S. public health professions. Project Imhotep is operated by Morehouse College with funding and technical assistance from CDC. Imhotep trains racial and ethnic minority student…	25439259
427					Duffy, M. E., Farmer, S., Ravert, P. and Huittinen, L.	2005	International community health networking project: Two year follow-up of graduates	International Nursing Review	52	1	24-31	Aim: This paper presents the perceptions of graduates 2 years post-exchange in a USA-European Union funded programme. The primary goal of this 8-week exchange programme was to increase cultural knowledge and sensitivity by teaching a common module of community health assessment and planning to multi-national groups of undergraduate students in four countries. Background: Cultural diversity and gl…		Scopus
436					Dutcher, G. A., Spann, M. and Gaines, C.	2007	Addressing health disparities and environmental justice: the National Library of Medicine's Environmental Health Information Outreach Program	J Med Libr Assoc	95	3	330-6	PURPOSE: Disparities in health between minority and majority populations have become a topic of high interest in the health care and information communities. This paper describes the National Library of Medicine's (NLM's) oldest outreach program to a minority population, a project that has been going on for over fifteen years. SETTING/PARTICIPANTS/RESOURCES: The overview is based on internal docu…	17641769
440					Ebert, L., Hoffman, K., Levett-Jones, T. and Gilligan, C.	2014	They have no idea of what we do or what we know: Australian graduates' perceptions of working in a health care team	Nurse Education in Practice	14	5	544-550	Globally it has been suggested that interprofessional education can lead to improvements in patient safety as well as increased job satisfaction and understanding of professional roles and responsibilities. In many health care facilities staff report being committed to working collaboratively, however their practice does not always reflect their voiced ideologies. The inability to work effectivel…		Scopus																										limited resources setting
441					Eckhert, N. L., Bennett, N. M., Grande, D. and Dandoy, S.	2000	Teaching prevention through electives	Acad Med	75	7 Suppl	S85-9	The Liaison Committee on Medical Education (LCME) accreditation standards affirm that the medical school curriculum should include elective courses to supplement the required courses and provide opportunities for students to pursue individual academic interests. The breadth of opportunities in preventive medicine and population health is extensive as students seek rotations at health departments,…	10926046
443					Edmonstone, J. and Robson, J.	2014	Action Learning on the Edge: Contributing to a Master's Programme in Human Resources for Health	Action Learning: Research and Practice	11	3	361-374	This account of practice describes the introduction of an accredited postgraduate management qualification which used action learning as a major contribution to a blended learning approach in a fragile cross-border setting on the edge of Europe. Conventional management education has frequently been challenged on the grounds of relevance, efficacy and value. In this case, action learning was combi…	EJ1048039	eric
449					El Ansari, W., Russell, J. and Wills, J.	2003	Education for health: Case studies of two multidisciplinary MPH/MSc public health programmes in the UK	Public Health	117	5	366-376	Amidst the winds of change that are blowing across the UK public health (PH) landscape in relation to the essential abilities and national standards that are required for the 'art and science' of PH, the preparation for a new cadre of 'PH professionals' is already underway. Several postgraduate masters programmes in public health (MPH) have taken on board the challenge of addressing the requisite…		Scopus
450					El Tantawi, M. M.	2009	Factors affecting postgraduate dental students' performance in a biostatistics and research design course	J Dent Educ	73	5	614-23	Comprehension of biostatistics and principles of research design is important for literature evaluation and evidence-based practice in dentistry as well as for researchers wishing to have their publications accepted by international journals. This study investigated the contribution of several factors to postgraduate dental student performance in a biostatistics and research design course. All of…	19433536
451					El Tantawi, M. M.	2010	Blogging in a biostatistics and research design graduate dental course: for learning or interaction?	J Dent Educ	74	4	410-6	The use of the Internet in health professions education has markedly increased in recent years. There is a need to understand the methods used by students to benefit from Internet-based teaching methods, especially those initially designed to promote social interaction such as blogs. This study describes how students used a blog in a biostatistics and research design graduate dental course. The a…	20388814
452					El-Ansari, W. and Privett, S.	2005	Health protection: communicable disease, public health and infection control educational programmes--a case study from the UK	Public Health	119	4	328-40	The health protection (HP) landscape is changing. Issues related to infectious diseases in the context of global health are receiving the attention of world leaders and policy makers. In the UK, the national health policies resonate with such transformations, presenting a range of opportunities and challenges. The opportunities include the formation of a new national organisation dedicated to pro…	15733695
454					Elliot, M. L.	2015	Critical Ethnographic Analysis of "Doing Good" on Short-Term International Immersion Experiences	Occup Ther Int	22	3	121-30	Reciprocal partnerships are growing alongside the rise of international learning and "doing" experiences for students and clinicians. This paper questions how global citizenship, the acquisition of awareness and skills to sensitively navigate through a rapidly globalized social world, is cultivated amidst international partnerships focused on short-term immersion opportunities. Using an ethnograp…	25925873
470					Epling, J. W., Morrow, C. B., Sutphen, S. M. and Novick, L. F.	2003	Case-based teaching in preventive medicine: rationale, development, and implementation	Am J Prev Med	24	4 Suppl	85-9	The importance of prevention teaching is increasingly recognized in medical education, but its implementation in medical school curricula is hampered by its cross-specialty nature, lack of curricular time, and perception as a topic of less importance than the traditional basic and clinical sciences. The Case-Based Series in Population-Oriented Prevention (C-POP) was developed to address national …	12744984
472					Epstein, L.	2002	The Hebrew University - Hadassah Braun School of Public Health and Community Medicine: Its international role and experience	Public Health Reviews	30	2016-01-04	35-47	For more than 40 years the Hebrew University-Hadassah Braun School of Public Health and Community Medicine has been involved in the training of public health professionals from Israel and around the world. The Israeli MPH course has graduated more than 600 professionals who occupy senior posts in the Israeli health service system. The parallel International MPH (IMPH) course (in English) has prod…		Scopus
474					Essa-Hadad, J., Murdoch-Eaton, D. and Rudolf, M. C.	2015	What impact does community service learning have on medical students' appreciation of population health?	Public Health	129	11	1444-51	OBJECTIVES: The Bar Ilan Faculty of Medicine places public health as a priority in its medical curriculum, emphasizing its importance by strategically placing the required course as first on entry into medical school. Students are introduced to the importance of population health and community engagement through participatory community learning experiences. This study aims to examine how particip…	26112126
476					Evans, A. M., Ellis, G., Norman, S. and Luke, K.	2014	Patient safety education - A description and evaluation of an international, interdisciplinary e-learning programme	Nurse Education Today	34	2	248-251	Patient safety is a priority within healthcare across the globe. Delivering safer healthcare demands a system wide approach and educators have a responsibility to play a full role. This article describes how e-learning can be a means of engaging and educating an international group of critical care professionals studying at Masters level. Using online tools such as blogs, wikis and discussion boa…		Scopus
477					Evans, B. C.	2006	The multicultural research process	J Nurs Educ	45	7	275-9	Qualitative research allows students to explore the complex experiences of health and illness and examine assumptions related to class, race, gender, and ethnicity. Faculty who teach qualitative research can promote culturally congruent nursing practice, and students can learn how such practice is grounded in research. The experiential approach taken in this class acquainted students with basic p…	16863108
478					Evans, C. H., Cashman, S. B., Page, D. A. and Garr, D. R.	2011	Model approaches for advancing interprofessional prevention education	Am J Prev Med	40	2	245-60	Healthy People 2010 included an objective to "increase the proportion of ... health professional training schools whose basic curriculum for healthcare providers includes the core competencies in health promotion and disease prevention." Interprofessional prevention education has been seen by the Healthy People Curriculum Task Force as a key strategy for achieving this objective and strengthening…	21238875
479					Evans, D.	2009	The role of schools of public health: learning from history, looking to the future	J Public Health (Oxf)	31	3	446-50	There is a broad consensus on the need for high-quality public health education and research to tackle the world's many public health challenges. Public health education and research are delivered by a variety of institutions operating very different models, which collectively can be called schools of public health. Given the importance of education and research to public health systems, it is su…	19574273
481					Ewen, S., Mazel, O. and Knoche, D.	2012	Exposing the hidden curriculum influencing medical education on the health of indigenous people in Australia and New Zealand: The role of the critical reflection tool	Academic Medicine	87	2	200-205	The disparity in health status between Indigenous and non-Indigenous people in Australia and New Zealand is widely known, and efforts to address this through medical education are evidenced by initiatives such as the Committee of Deans of Australian Medical Schools' Indigenous Health Curriculum Framework. These efforts have focused primarily on formal curriculum reform. In this article, the autho…		Scopus
483					Fahrenwald, N. L.	2003	Teaching social justice	Nurse Educ	28	5	222-6	Social justice is a core nursing value and the foundation of public health nursing. Social justice ideology requires nursing students to uphold moral, legal, and humanistic principles related to health. As such, teaching social justice requires a basis in moral developmental theory. In addition, teaching social justice demands action beyond classroom pedagogy. The author describes how social just…	14506354
490					Faupel-Badger, J., Nelson, D. E., Marcus, S., Kudura, A. and Nghiem, E.	2013	Evaluating postgraduate public health and biomedical training program outcomes: : lost opportunities and renewed interest	J Cancer Educ	28	1	18-26	To identify recent studies in the scientific literature that evaluated structured postgraduate public health and biomedical training programs and reported career outcomes among individual trainees, a comprehensive search of several databases was conducted to identify published studies in English between January 1995 and January 2012. Studies of interest included those that evaluated career outcom…	23225110
494					Ferguson, L. and Day, R. A.	2005	Evidence-based nursing education: myth or reality?	J Nurs Educ	44	3	107-15	This article explores the concept of evidence-based nursing education. Because nurse educators incorporate evidence-based practice as a basic tenet of their programs, they assume nursing education itself is evidence based. Nursing education has a body of knowledge on which nurse educators base teaching, educational strategies, and curricular designs, but most of this knowledge is tacit, experient…	15787019
496					Fiebach, N. H., Rao, D. and Hamm, M. E.	2011	A curriculum in health systems and public health for internal medicine residents	Am J Prev Med	41	4 Suppl 3	S264-9	BACKGROUND: Medical educators and accreditation organizations recognize that healthcare professionals in the future will depend on working knowledge of the larger contexts and systems of health care, including population and public health. Little published guidance on medical education in health systems and public health exists, particularly for graduate medical education. PURPOSE: This study des…	21961674
497					Fierro, L. A. and Christie, C. A.	2011	Understanding Evaluation Training in Schools and Programs of Public Health	American Journal of Evaluation	32	3	448-468	This study provides an understanding of how the coursework required for attaining a Masters of Public Health (MPH) degree in epidemiology or health education from accredited schools or programs of public health prepares students to evaluate programs or interventions. Study data were generated using a content analysis of required coursework documented on websites of academic institutions and an on…	EJ932835	eric
498					Fillion, G., Limayem, M., Laferriere, T. and Mantha, R.	2009	Integrating ICT into Higher Education: Investigating Onsite and Online Professors' Points of View	International Journal on E-Learning	8	1	17-55	For the past two decades, information and communication technologies (ICT) have transformed the ways professors teach and students learn. The purpose of this study is to investigate the points of view of onsite professors (hybrid or blended mode) and of those teaching the same courses on the Internet (online mode). But first, a summary of onsite and online students' perceptions is provided. To gu…	EJ820811	eric
500					Finocchio, L. J., Love, M. B. and Sanchez, E. V.	2003	Illuminating the MPH health educator workforce: results and implications of an employer survey	Health Educ Behav	30	6	683-94	The public health workforce has been studied, but not health educators specifically. The development of a Master of Public Health (MPH) in community health education inspired research to illuminate the San Francisco MPH health educator labor market. A time-series survey of an employer panel was conducted between 1995 and 1999 regarding the number of MPH health educators on staff, hiring projectio…	14655863
502					Fish, D. R., Tona, J., Burton, H., Wietig, P. T., Trevisan, M. and Ohtake, P. J.	2011	Integrating public health and allied health education through a core curriculum: an action research approach	J Allied Health	40	1	e7-14	This paper describes the use of an action research model to effect curricular change--specifically, to develop a core curriculum that prepares public health and health professions students to meet emerging needs in today's health care environment. The action research process is based on a series of steps wherein the problem is identified, data are collected and interpreted, action is taken, and a…	21399844
505					Flora, M. S. and Marquez, S.	2015	Formative evaluation of a Master of Public Health curriculum	Medical Education	49	5	519-520			Scopus
506					Floyd, A. and Morrison, M.	2014	Exploring Identities and Cultures in Inter-Professional Education and Collaborative Professional Practice	Studies in Continuing Education	36	1	38-53	Although the concept of multi-agency working has been pursued and adopted as the most appropriate way to improve childcare provision and health workforces in recent years, both in the UK and more globally, research suggests that participation in such work can be problematic. This article examines current developments in inter-professional education and collaborative professional practice. Drawing…	EJ1026196	eric
515					Francis, E. R., Goodsmith, N., Michelow, M., Kulkarni, A., McKenney, A. S., Kishore, S. P., Bertelsen, N., Fein, O., Balsari, S., Lemery, J., Fitzgerald, D., Johnson, W. and Finkel, M. L.	2012	The global health curriculum of Weill Cornell Medical College: how one school developed a global health program	Acad Med	87	9	1296-302	Since 2009, a multidisciplinary team at Weill Cornell Medical College (WCMC) has collaborated to create a comprehensive, elective global health curriculum (GHC) for medical students. Increasing student interest sparked the development of this program, which has grown from ad hoc lectures and dispersed international electives into a comprehensive four-year elective pathway with over 100 hours of t…	22929431
517					Frank, G. C., Beaudoin, J., Rascon, M., Garcia-Vega, M. and Rios-Ellis, B.	2013	Development of a Culturally Responsive Nutrition Promotion Course for Latinos	Journal of Family and Consumer Sciences	105	1	2016-10-17	The health of Hispanics is greatly influenced by level of education, socioeconomic status, and access to healthcare (United States Department of Health and Human Services [DHHS], 2011). To address this issue and to reduce health disparities among all ethnic groups, community based interventions with culturally appropriate and linguistically relevant education are recommended (DHHS, 2010; Rios-Ell…	EJ1045820	eric
528					Fuad, A., Sanjaya, G. Y., Lazuardi, L., Rahmanti, A. R. and Hsu, C. Y.	2013	Alumni's perception of public health informatics competencies: Lessons from the Graduate Program of Public Health, Faculty of Medicine, Universitas Gadjah Mada, Indonesia	Studies in Health Technology and Informatics	192		1076	Public health informatics has been defined as the systematic application of information and computer science and technology to public health practice, research, and learning [1]. Unfortunately, limited reports exist concerning to the capacity building strategies to improve public health informatics workforce in limited-resources setting. In Indonesia, only three universities, including Universita…		Scopus
537					Galway, L. P., Corbett, K. K., Takaro, T. K., Tairyan, K. and Frank, E.	2014	A novel integration of online and flipped classroom instructional models in public health higher education	BMC Med Educ	14		181	BACKGROUND: In 2013, a cohort of public health students participated in a 'flipped' Environmental and Occupational Health course. Content for the course was delivered through NextGenU.org and active learning activities were carried out during in-class time. This paper reports on the design, implementation, and evaluation of this novel approach. METHODS: Using mixed-methods, we examined learning e…	25169853
539					Garavelli, E., Marcantoni, C., Costantino, C., Tedesco, D., Burrai, V., Giraldi, G. and D'Andrea, E.	2014	Education and training among Italian postgraduate medical schools in public health: a comparative analysis	Ann Ig	26	5	426-34	BACKGROUND: The postgraduate medical Schools in Public Health (locally known as School of Hygiene and Preventive Medicine) should ensure adequate scientific and technical knowledge and professional skills in preventive medicine, health promotion and healthcare planning as provided by Ministerial Decree 285/2005. The Italian Committee of Medical Residents in Hygiene, Preventive Medicine and Public…	25405373
553		apparently a cool author too!			Gemmell, I., Harrison, R., Clegg, J. and Reed, K.	2015	Internationalisation in Online Distance Learning Postgraduate Education: A Case Study on Student Views on Learning Alongside Students from Other Countries	Innovations in Education and Teaching International	52	2	137-147	Internationalisation in higher education has been shown to provide both intellectual and cultural benefits to students which can help in their future employment. This case study describes student views on learning alongside students from different countries in an online distance learning environment. Seventy-three students undertaking the online Master of Public Health programme at Manchester Uni…	EJ1050731	eric
554					Gemmell, I., Sandars, J., Taylor, S. and Reed, K.	2011	Teaching Science and Technology via Online Distance Learning: The Experience of Teaching Biostatistics in an Online Master of Public Health Programme	Open Learning	26	2	165-171	This paper describes the development and teaching of a biostatistics module within a fully online distance learning Master of Public Health (MPH) programme at the University of Manchester. The MPH programme caters for students from over 40 countries worldwide and all materials are delivered via the Blackboard virtual learning environment. In this paper we describe how we have developed teaching m…	EJ923978	eric
555					Genat, B. and Robinson, P.	2010	New competencies for public health graduates: A useful tool for course design	Australian and New Zealand Journal of Public Health	34	5	513-516	Objective: The objective of this paper is to provide a brief overview and context for the new Australian Network of Public Health Institutions (ANAPHI) Foundation Competencies for Master of Public Health Graduates in Australia, and to outline the current status of the quality agenda for public health training and competency standards for Master of Public Health (MPH) education in Australia. Appro…		Scopus
561					Geppert, C. M., Arndell, C. L., Clithero, A., Dow-Velarde, L. A., Eldredge, J. D., Kalishman, S., Kaufman, A., McGrew, M. C., Snyder, T. M., Solan, B. G., Timm, C. T., Tollestrup, K., Wagner, L. K., Wiese, W. H., Wiggins, C. L. and Cosgrove, E. M.	2011	Reuniting public health and medicine: the University of New Mexico School of Medicine Public Health Certificate	Am J Prev Med	41	4 Suppl 3	S214-9	The University of New Mexico School of Medicine (UNMSOM) sought to train medical students in public health concepts, knowledge, and skills as a means of improving the health of communities statewide. Faculty members from every UNMSOM department collaborated to create and integrate a public health focus into all years of the medical school curriculum. They identified key competencies and developed…	21961667
569					Girotti, J. A., Loy, G. L., Michel, J. L. and Henderson, V. A.	2015	The Urban Medicine Program: Developing Physician-Leaders to Serve Underserved Urban Communities	Acad Med	90	12	1658-66	PURPOSE: Medical school graduates are poorly prepared to address health care inequities found in urban, underserved communities. The University of Illinois College of Medicine developed the Urban Medicine Program (UMed) to prepare students for the roles of advocate, researcher, policy maker, and culturally competent practitioner through a four-year curriculum integrating principles of public heal…	26488566
576					Globe, G. A., Azen, S. P. and Valente, T.	2005	Improving preventive health services training in chiropractic colleges: a pilot impact evaluation of the introduction of a model public health curriculum	J Manipulative Physiol Ther	28	9	702-7	OBJECTIVE: To investigate the impact of the dissemination of the model public curriculum at one US chiropractic college on chiropractic interns during their outpatient clinical internship. METHODS: A retrospective pilot study was performed to evaluate the frequency of 9 patient clinical preventive health recommendations made by interns during their clinical training. The frequency of recommendati…	16326240
578					Gofin, J.	2002	Planning the teaching of Community Health (COPC) in an MPH program	Public Health Reviews	30	2016-01-04	293-301	The Community Medicine approach, focussed on an active assessment of health status with a subsequent provision of health care directed to the community as a whole, is recommended today as a means for addressing the fragmentation of health services. In parallel, in recent years the Community Medicine approach has been incorporated in a growing number of health academic institutions. In this paper …		Scopus
579					Gofin, R.	2002	The Research Forum for MPH students	Public Health Rev	30	2016-01-04	239-45	Over the years, the experience with the Research Forum has shown that the framework is effective in providing the time frame and the academic support for the preparation of the proposals. It provides the students with an additional opportunity for the integration of knowledge gained during the MPH core and elective courses and for developing skills in writing and appraising a proposal or an essay…	12613710
580					Gofin, R.	2002	Teaching Mother and Child Health in schools of public health	Public Health Reviews	30	2016-01-04	247-253	Mothers and children constitute the majority of the population and can be considered vulnerable populations. Their health is essential for personal, community, and country development. The ultimate goal of Mother and Child Health (MCH) teaching in schools of public health is to improve the health of women and children. This can be achieved by preparing professionals in the foundations of MCH eith…		Scopus
583					Goldman, R. H., Cohen, A. P. and Sheahan, F.	2008	Using seminar blogs to enhance student participation and learning in public health school classes	Am J Public Health	98	9	1658-63	OBJECTIVES: We evaluated whether "seminar blogs" enhanced learning in a large graduate-level introductory public health school class. METHODS: Sixty students were divided into 6 online blog groups. Students posted their assignments (case analyses, news commentaries), prompting comments from other students. Anonymous poll surveys of students were conducted at midpoint and at the end of the course.…	18633075
596					Gourevitch, M. N., Jay, M. R., Goldfrank, L. R., Mendelsohn, A. L., Dreyer, B. P., Foltin, G. L., Lipkin, M., Jr. and Schwartz, M. D.	2012	Training physician investigators in medicine and public health research	Am J Public Health	102	7	e39-45	OBJECTIVES: We have described and evaluated the impact of a unique fellowship program designed to train postdoctoral, physician fellows in research at the interface of medicine and public health. METHODS: We developed a rigorous curriculum in public health content and research methods and fostered linkages with research mentors and local public health agencies. Didactic training provided the foun…	22594745
604					Greenberg, J. S., Howard, D. and Desmond, S.	2003	A community-campus partnership for health: the Seat Pleasant-University of Maryland health partnership	Health Promot Pract	4	4	393-401	A partnership formed between the University of Maryland and the city of Seat Pleasant, Maryland, designed to enhance the health of the city's residents and the education of the university's students--graduate and undergraduate--in the Department of Public and Community Health is described. The health partnership is based on service-learning theory, and a presentation of research findings related …	14611024
605					Greenberg, M. R., Gotsch, A., Rhoads, G. and Schneider, D.	2008	Building and sustaining a multiuniversity and multicampus program or school of public health	Am J Public Health	98	9	1556-8	Drawing from New Jersey's successful efforts and from other less successful efforts, we offer lessons learned for those who will consider a multiuniversity and multi-campus program or school of public health. These lessons include building a faculty collaboration, senior administrative support, and external constituencies and developing a set of documents that institutionalize processes, logistic…	18633072
610					Griffiths, S. and Thorpe, A.	2007	Public health in transition: views of the specialist workforce	J R Soc Promot Health	127	5	219-23	The constant structural changes to the NHS in England have created instability and lack of job security within the public health workforce in the U.K. Since posts are linked to structures which keep changing, recent years have seen constant changes in titles, responsibilities and expectations. Effective public health practice involves teamwork across sectors and strong relationships with local co…	17970354
614					Gruner, D., Pottie, K., Archibald, D., Allison, J., Sabourin, V., Belcaid, I., McCarthy, A., Brindamour, M., Augustincic Polec, L. and Duke, P.	2015	Introducing global health into the undergraduate medical school curriculum using an e-learning program: a mixed method pilot study	BMC Med Educ	15		142	BACKGROUND: Physicians need global health competencies to provide effective care to culturally and linguistically diverse patients. Medical schools are seeking innovative approaches to support global health learning. This pilot study evaluated e-learning versus peer-reviewed articles to improve conceptual knowledge of global health. METHODS: A mixed methods study using a randomized-controlled tri…	26330059
630					Hall-Long, B. A., Perez, G. B. and Allbright, P. K.	2001	A public health-academic education partnership	J Public Health Manag Pract	7	1	60-6	This article presents an academic-public health partnership needs assessment. Given the many health systems changes, the Delaware Division of Public Health and the University of Delaware joined forces to study partnership options and public health staff's education needs. This assessment was the first phase of a four-stage, multiyear research-service partnership. The top three education needs ide…	11141624
633					Hamzaoglu, O., Yavuz, C. I., Caglayan, C., Erdogan, M. S. and Etiler, N.	2005	Undergraduate training in occupational health at Kocaeli University Medical School: a Turkish experience	Ind Health	43	4	677-84	Processes and conditions of production may produce unhealthy effects. Both must therefore be included in the education of health care personnel. Vocational training in occupational health at Kocaeli University Medical School, Turkey aims to demonstrate students that occupational health is a specific and important area of work within the context of primary health care. This research is a cross-sec…	16294923
638					Haq, C., Stearns, M., Brill, J., Crouse, B., Foertsch, J., Knox, K., Stearns, J., Skochelak, S. and Golden, R. N.	2013	Training in Urban Medicine and Public Health: TRIUMPH	Acad Med	88	3	352-63	PURPOSE: The number of U.S. medical school graduates who choose to practice in health professional shortage areas (HPSAs) has not kept pace with the needs of society. The University of Wisconsin School of Medicine and Public Health has created a new program that prepares medical students to reduce health disparities for urban medically underserved populations in Milwaukee. The authors describe th…	23348092
639					Harber, P. and Ducatman, A.	2006	Training pathways for occupational medicine	J Occup Environ Med	48	4	366-75	OBJECTIVE: Consider the funding, organization, and applicant pool for occupational medicine residency training positions concerns in the United States. METHODS: Postgraduate training models are compared for responsiveness to competence and workforce needs, including traditional residency, nontraditional residency, postdoctoral fellowship, extended courses, multiple certificate preparation, contin…	16607190
644					Harmer, A., Lee, K. and Petty, N.	2015	Global health education in the United Kingdom: A review of university undergraduate and postgraduate programmes and courses	Public Health	129	6	797-809	Objectives: This study reviews the current state of global health education (GHE) in the United Kingdom (UK) through the collation and synthesis of data on undergraduate and postgraduate global health degree programmes. It examines both the curriculum provided and profile of the student currently studying global health in the UK. Study design: Descriptive, case study design. Methods: A systematic…		Scopus
647					Harris, R., Kinsinger, L. S., Tolleson-Rinehart, S., Viera, A. J. and Dent, G.	2008	The MD-MPH program at the University of North Carolina at Chapel Hill	Acad Med	83	4	371-7	In 1997, the Schools of Medicine and Public Health at the University of North Carolina at Chapel Hill (UNC) developed a formal MD-MPH program, called the Health Care and Prevention (HC&P) Program, located in the Public Health Leadership Program in the UNC School of Public Health. Since then, and especially since 2003, the number of UNC medical students taking a year out of their medical studies t…	18367898
651		from an amazing author I understand			Harrison, R., Gemmell, I. and Reed, K.	2014	Student Satisfaction with a Web-Based Dissertation Course: Findings from an International Distance Learning Master's Programme in Public Health	International Review of Research in Open and Distance Learning	15	1	182-202	Introduction: Online distance learning (e-learning) is now an established method for providing higher education, in the UK and across the world. The focus has largely been on developing the technology, and less attention has been given to developing evidence-informed course provision. Thus the effectiveness of this teaching approach, and its acceptability to students, is, at times, uncertain. Man…	EJ1024351	eric
654					Harvey, B. J., Moloughney, B. W. and Iglar, K. T.	2011	Identifying public health competencies relevant to family medicine	American Journal of Preventive Medicine	41	4 SUPPL. 3	S251-S255	Public health situations faced by family physicians and other primary care practitioners, such as severe acute respiratory syndrome (SARS) and more recently H1N1, have resulted in an increased interest to identify the public health competencies relevant to family medicine. At present there is no agreed-on set of public health competencies delineating the knowledge and skills that family physician…		Scopus
656					Hassali, M. A., Shafie, A. A., Awaisu, A., Mohamed Ibrahim, M. I. and Ahmed, S. I.	2009	A public health pharmacy course at a Malaysian pharmacy school	Am J Pharm Educ	73	7	136	OBJECTIVES: To develop and implement a new course on public health into the bachelor of pharmacy (BPharm) curriculum in Malaysia. DESIGN: A required 2-credit-hour course was designed to provide an overview of public health pharmacy roles and the behavioral aspects of human healthcare issues. Graded activities included nursing home visits, in-class quizzes, mini-projects, and poster sessions, and …	19960093
660					Have, H. T., Borovečki, A. and Orešković, S.	2005	Master programme "Health, human rights and ethics": A curriculum development experience at Andrija Štampar School of Public Health, medical school, University of Zagreb	Medicine, Health Care and Philosophy	8	3	371-376			Scopus
667					Heading, G. S., Fuller, J. D., Lyle, D. M. and Madden, D. L.	2007	Using problem-based learning in public health service based training	N S W Public Health Bull	18	2016-01-02	2016-08-13	OBJECTIVES: This study explored the suitability and benefits of problem-based learning (PBL) in competency-based postgraduate public health training. The PBL was delivered within a rural retreat and included site visits. METHODS: Qualitative semistructured interviews with trainee public health officers and key informants. RESULTS: The learning approach (retreat-PBL combination with site visits) w…	17537343
668					Hearne, S. A.	2008	Practice-based teaching for health policy action and advocacy	Public Health Rep	123 Suppl 2		65-70	The Institute of Medicine has issued numerous reports calling for the public health workforce to be adept in policy-making, communication, science translation, and other advocacy skills. Public health competencies include advocacy capabilities, but few public health graduate institutions provide systematic training for translating public health science into policy action. Specialized health-advoc…	18770919
670					Hege, I., Radon, K., Dugas, M., Scharrer, E. and Nowak, D.	2003	Web-based training in occupational medicine	Int Arch Occup Environ Health	76	1	50-4	OBJECTIVES: The aim of our project was to develop and evaluate an interactive computer-based approach to teach medical students in occupational medicine. To enhance interest in occupational medicine the major focus was on clinical and practical aspects of occupational medicine. METHODS: The computer program was designed in HTML and JavaScript. It presents a guided tour of the patient's case histo…	12592582
676					Heller, R. F., Machingura, P. I., Musa, B. M., Sengupta, P. and Myles, P.	2015	Mobilising the alumni of a Master of Public Health degree to build research and development capacity in low- and middle-income settings: The Peoples-uni	Health Research Policy and Systems	13	1		Background: Peoples-uni (People's Open Access Education Initiative) was established to help build Public Health capacity in low- and middle-income countries (LMICs) through postgraduate level online courses. Graduates are invited to join a virtual alumni group. We report the results of efforts to meet the need for health research capacity building by exploring how the course alumni could be mobil…		Scopus
678					Hemans-Henry, C., Greene, C. M. and Koppaka, R.	2012	Integrating public health-oriented e-learning into graduate medical education	Am J Prev Med	42	6 Suppl 2	S103-6	PURPOSE: In fall 2008, the New York City Department of Health and Mental Hygiene collaborated with Albert Einstein College of Medicine residency program directors to assess the effectiveness of an e-learning course on accurate death certificate completion among resident physicians. METHODS: We invited postgraduate year 1 and 2 (PGY1 and PGY2) residents (n = 227) to participate and administered a …	22704427
687					Herrmann, J. A., Johnson, Y. J., Troutt, H. F. and Prudhomme, T.	2009	A public-policy practicum to address current issues in human, animal, and ecosystem health	J Vet Med Educ	36	4	397-402	There are recognized needs for cross-training health professionals in human, animal, and ecosystem health and for public health policy to be informed by experts from medical, science, and social science disciplines. Faculty members of the Community Health and Preventive Medicine Section at the University of Illinois at Urbana-Champaign, College of Veterinary Medicine, and the Institute of Governm…	20054077
689					Hess, S., Dyjack, D. T. and Bliss, J.	2007	Optimizing environmental health training outcomes: a case study of tribal and nontribal trainees	J Environ Health	70	1	50-3, 63	Approximately 80 percent of the public health workforce lacks formal public health education, thus necessitating ongoing professional development training programs to ensure the delivery of essential environmental public health services. Unfortunately, there is a paucity of literature describing changes in workplace performance directly related to training program attendance. The purpose of the s…	17802818
692					Hewitt, J. B., Candek, P. R. and Engel, J. M.	2006	Challenges and successes of infusing environmental health content in a nursing program	Public Health Nurs	23	5	453-64	Environmental health has received minimal attention in nursing curricula over the past decade, despite efforts by the Institute of Medicine (1995) and others to advance the environmental health agenda in nursing education, practice, and research. This paper describes an initiative that was first funded as a part of the Environmental Health Scholars Program in 2000 to incorporate environmental hea…	16961564

## Sheet: Michal
700	6		3	USA	Hines, A. and Jernigan, D. H.	2012	Developing a comprehensive curriculum for public health advocacy	Health Promot Pract	13	6	733-7	There is a substantial gap in public health school curricula regarding advocacy. Development of such a curriculum faces three challenges: faculty lack advocacy skills and experience; the public health literature on effective advocacy is limited; and yet a successful curriculum must be scalable to meet the needs of approximately 9,000 public health students graduating each year. To meet these chal…	22991279
702	6		3?	USA	Hites, L. S., Granillo, B. S., Garrison, E. R., Cimetta, A. D., Serafin, V. J., Renger, R. F., Wakelee, J. F. and Burgess, J. L.	2012	Emergency preparedness training of tribal community health representatives	J Immigr Minor Health	14	2	323-9	This study describes the development and evaluation of online Public Health Emergency Preparedness (PHEP) training adapted to the learning styles and needs of tribal Community Health Representatives (CHRs). Working through a university-tribal community college partnership, the Arizona Center for Public Health Preparedness at the University of Arizona and Dine College of the Navajo Nation delivere…	21240557
706	6	3	3?	Canada	Hoffman, S. J. and Silverberg, S. L.	2015	Training the next generation of global health advocates through experiential education: A mixed-methods case study evaluation	Can J Public Health	106	6	e442-9	OBJECTIVES: This case study evaluates a global health education experience aimed at training the next generation of global health advocates. Demand and interest in global health among Canadian students is well documented, despite the difficulty in integrating meaningful experiences into curricula. METHODS: Global health advocacy was taught to 19 undergraduate students at McMaster University throu…	26680437
708	6?		3	UK	Holland, R., Gilmore, A., Hoysal, N. and Acquilla, S.	2006	Insights into training and examination performance from the first UK National Public Health Training Audit	Public Health	120	3	249-55	OBJECTIVES: To investigate predictors of a supportive training relationship and examination success using data from the first UK Public Health Training Audit. STUDY DESIGN: Secondary analysis of data from a national cross-sectional survey of UK public health trainees, conducted in April 2003. METHODS: All UK public health trainees were sent a questionnaire including questions on training experien…	16337976
709	3?		3	UK	Holland, R., Harvey, I. and Shepstone, L.	2002	An analysis of predictors of success in Part II MFPHM. Membership of the Faculty of Public Health Medicine	J Public Health Med	24	1	58-62	BACKGROUND: The examination for Part II of the Membership of the Faculty of Public Health Medicine (MFPHM) has been held since 1974. Candidates and examiners have hypothesized a number of factors as likely to increase the chances of success in the exam. This study formally investigates factors which may predict a candidate's success at their first attempt. METHODS: Routinely available data on can…	11939385
710	6	3	3	UK	Holland, R., Hoysal, N., Gilmore, A. and Acquilla, S.	2006	Quality of training in public health in the UK: results of the first national training audit	Public Health	120	3	237-48	OBJECTIVES: Since 1997, UK public health training has undergone major changes, including the creation of specialist registrars (SpRs), introduction of a competency framework, admission of non-medical (specialist) trainees and National Health Service organizational change. It was therefore considered timely to audit the quality of this training. STUDY DESIGN: Cross-sectional survey of all UK publi…	16343567
711	6	3	3	Spain	Hollmann, M., Borrell, C., Garin, O., Fernández, E. and Alonso, J.	2015	Factors influencing publication of scientific articles derived from masters theses in public health	International Journal of Public Health	60	4	495-504	Objectives: To evaluate theses of a Masters program in Public Health (MPH), in terms of the students’ and theses’ characteristics that influence publication of the thesis as a scientific article.Methods: Longitudinal study of students who successfully completed the MPH at Universitat Pompeu Fabra and Universitat Autònoma de Barcelona (Spain) from 2006 to 2010. Participants completed an electronic…		Scopus
713	6	3	1	USA	Holmes, D., Zayas, L. E. and Koyfman, A.	2012	Student objectives and learning experiences in a global health elective	J Community Health	37	5	927-34	International health electives offer unique experiences for medical students to develop clinical skills and cultural competencies in unique and diverse environments. Medical students have been increasingly pursuing these learning opportunities despite the challenges. However, their goals in pursuing these opportunities and the relation between their learning objectives and actual experiences have…	22367606
715	5		4	UK	Holt, R. D. and Oliver, M.	2002	Evaluating web-based learning modules during an MSc programme in dental public health: A case study	British Dental Journal	193	5	283-286	The introduction of web-based learning in dentistry has raised important educational questions about the efficacy of different teaching approaches. However, studies to date have drawn conclusions that appear conflicting, or at the least, ambiguous. In this paper, it will be argued that an over-simplistic view of education and an inappropriate use of methodology have both contributed to this confu…		Scopus
719	6	3	1	USA	Hoover, C. R., Wong, C. C. and Azzam, A.	2012	From primary care to public health: using Problem-based Learning and the ecological model to teach public health to first year medical students	J Community Health	37	3	647-52	We investigated whether a public health-oriented Problem-Based Learning case presented to first-year medical students conveyed 12 "Population Health Competencies for Medical Students," as recommended by the Association of American Medical Colleges and the Regional Medicine-Public Health Education Centers. A public health-oriented Problem-Based Learning case guided by the ecological model paradigm…	22012409
721	6	3	3	USA	Horney, J. A., Bamrara, S., Macik, M. L. and Shehane, M.	2016	Epiassist: Service-learning in public health education	Education for Health: Change in Learning and Practice	29	1	30-34	Background: Although public health degree programs typically require practica and other field experiences, service-learning courses, with a focus on civic engagement and the application of classroom learning in real world settings, can go beyond these requirements and provide benefits to students and community-based practice partners. The goal of this paper is to assess potential benefits of serv…		Scopus
724	6	3	3	USA	Hou, S.-I.	2014	Integrating Problem-Based Learning with Community-Engaged Learning in Teaching Program Development and Implementation	Universal Journal of Educational Research	2	1	2016-01-09	Purpose: Problem-based learning (PBL) challenges students to learn and work in groups to seek solutions to real world problems. Connecting academic study with community-engaged learning (CEL) experience can deeper learning and thinking. This paper highlights the integration of PBL with CEL in the Implementation Course to engage graduate students in designing theory-based health promotion programs…	EJ1053922	eric
725	6?	3	3	Australia	Houghton, S., Braunack-Mayer, A. and Hiller, J. E.	2002	Undergraduate public health education: A workforce perspective	Australian and New Zealand Journal of Public Health	26	2	174-179	Objective: To describe the career paths of students who majored in public health at the undergraduate level and to assess the skills and knowledge these graduates believed were most useful to them in the public health workforce. Method: A telephone survey was conducted of all graduates from Adelaide University's Bachelor of Health Sciences degree from 1992-99 who had majored in public health (124…		Scopus
729	6?		11 Environmental Health	USA	Hrynkow, S. H., Primack, A. and Bridbord, K.	2003	Paradigms and progress in building research capacity in international environmental health	Int J Hyg Environ Health	206	2016-04-05	413-22	Populations in low- and middle-income nations bear significant risks for poor health due to air, land and water contamination; natural resource depletion; deterioration of ecosystems; contaminated food supplies and other conditions related to poverty, including poor housing, crowding and inadequate nutrition and health care. These risks, related to rapid industrialization, increasing urbanization…	12971697
732	6		3 or 11 Epidemiology	Canada	Hubball, H. and Levy, A. R.	2004	Graduate-Level Course Design and Assessment in Epidemiology: A Learning-Centred Approach	Journal of Faculty Development	20	1	2016-10-20	Despite a growing recognition of the need for learning-centered curricula in undergraduate education, very little has been documented about course design in a graduate studies context. This article provides a flexible framework and practical strategies for developing a learning-centered graduate course in Epidemiology. Concepts, principles and interactive strategies from learning-centered educati…	EJ719967	eric
735	6		3	USA	Hueston, W. D.	2008	Joint degree programs in public health	J Vet Med Educ	35	2	153-9	Public health and veterinary medicine share a focus on population health and primary prevention, along with a commitment to preparedness, response, and recovery in the event of disease outbreaks. Public-health and veterinary professional degree programs share commonalities in their educational accreditation requirements related to epidemiology and public-health practice. The initiation of a numbe…	18723795
737	6?		3	USA, Iraq	Hughes, G. D., Mack, A. and Golden, K. S.	2005	Public health education: a report from Mosul and a plan for change	BMC Public Health	5		29	BACKGROUND: Today Iraq suffers from severe shortages of food, medicine, clean water and adequate sanitation. Malnutrition and communicable diseases are major factors in the rising morbidity and mortality rates. However, supplies and equipment are insufficient or outmoded, and public health training is outdated. The Universities have been unable to help because under-funding and isolation from the…	15801984
741	6		3 PH and Biostatistics	USA	Hund, L. and Getrich, C.	2015	A Pilot Study of Short Computing Video Tutorials in a Graduate Public Health Biostatistics Course	Journal of Statistics Education	23	2		Traditional lecture-centered classrooms are being challenged by active learning hybrid curricula. In small graduate programs with limited resources and primarily non-traditional students, exploring how to use online technology to optimize the role of the professor in the classroom is imperative. However, very little research exists in this area. In this study, the use of short statistical computi…	EJ1070109	eric
742	6?		3	Hong Kong	Hung, L. S.	2000	The role of the new School of Public Health of the Chinese University of Hong Kong in public health education	Asia Pac J Public Health	12 Suppl		S4-5	In recent years there have been several major outbreaks of infectious diseases in Hong Kong due to deteriorating environmental hygiene, food hygiene and environmental pollution. Aging of the population has resulted in a growing prevalence of chronic degenerative diseases. Changes in behaviour and socio-economic environment have also resulted in many diseases associated with lifestyle such as smok…	11338735
747	6		3 or 7 Public health engineering	India	Hussain, M. A., Sharma, K. and Zodpey, S.	2011	Public health engineering education in India: current scenario, opportunities and challenges	Indian J Public Health	55	2	100-6	Public health engineering can play an important and significant role in solving environmental health issues. In order to confront public health challenges emerging out of environmental problems we need adequately trained public health engineers / environmental engineers. Considering the current burden of disease attributable to environmental factors and expansion in scope of applications of publi…	21941044
751	1?		3 or 7 Public health genomics	Italy	Ianuale, C., Leoncini, E., Mazzucco, W., Marzuillo, C., Villari, P., Ricciardi, W. and Boccia, S.	2014	Public Health Genomics education in post-graduate schools of hygiene and preventive medicine: a cross-sectional survey	BMC Med Educ	14		213	BACKGROUND: The relevance of Public Health Genomics (PHG) education among public health specialists has been recently acknowledged by the Association of Schools of Public Health in the European Region. The aim of this cross-sectional survey was to assess the prevalence of post-graduate public health schools for medical doctors which offer PHG training in Italy. METHODS: The directors of the 33 It…	25304543
753	1		3	Switzerland, Africa	Ijsselmuiden, C. B., Nchinda, T. C., Duale, S., Tumwesigye, N. M. and Serwadda, D.	2007	Mapping Africa's advanced public health education capacity: The AfriHealth project	Bulletin of the World Health Organization	85	12	914-922	Objective: Literature on human resources for health in Africa has focused on personal health services. Little is known about graduate public health education. This paper maps "advanced" public health education in Africa. Public health includes all professionals needed to manage and optimize health systems and the public's health. Methods: Data were collected through questionnaires and personal vi…		Scopus
761	6		3	Australia	Ivory, K., Bandler, L., Hawke, C. and Armstrong, B.	2013	A clinical approach to population medicine	Clinical Teacher	10	2	94-98	Background: An epidemic of chronic disease in an ageing population obliges us to train medical students to participate in patient and population-centred health systems as members of connected teams with the skills to work in an increasingly pluralistic cultural environment. Context: Like many others, the graduate-entry Sydney Medical Program struggles with teaching population medicine to students…		Scopus
767	1?		3	Canada	Jackson, S. F. and Cole, D. C.	2013	Graduate global public health education: activities and outcomes in relation to student prior experience	Glob J Health Sci	5	3	54-63	The Dalla Lana School of Public Health uses an "add-on" or concentration model of global health education. Records of masters' graduate cohorts across five disciplinary fields from 2006 to 2009 were classified as to prior experience at application and completion of global health concentration requirements. Alumni from the first two cohorts (2006-08 and 2007-09) were interviewed using a semi-struc…	23618475
773	6		11 Ethics? 3?	Lithuania	Jakusovaite, I. and Bankauskaite, V.	2007	Teaching ethics in a Masters Program in Public Health in Lithuania	Journal of Medical Ethics	33	7	423-427	This article aims to present 10 years of experience of teaching ethics in a Masters Program in Public Health in Lithuania, and to discuss the content, skills, teaching approach and tools of this programme. In addition, the article analyses the links between ethics and law, identifies the challenges of the teaching process and suggests future teaching strategies. The important role of teaching eth…		Scopus
774	6		8? Teaching epi to non-clinical health disciplines	Australia	James, E. L., Graham, M. L., Snow, P. C. and Ward, B. M.	2006	Teaching research and epidemiology to undergraduate students in the health sciences	Australian and New Zealand Journal of Public Health	30	6	575-578	Objective: To identify and address particular challenges in the teaching of epidemiological concepts to undergraduate students in non-clinical health disciplines. Methods and Results: Relevant pedagogical literature was reviewed to identify a range of evidence-based teaching approaches. The authors also drew on their experience in curriculum development and teaching in this field to provide guide…		Scopus
780	3		3	Switzerland	Jeannot, E., Stoll, B. and Chastonay, P.	2013	Alumni evaluation of a community-oriented master of public health program	Journal of Community Health	38	2	357-359	Health workforce development is a public health priority for the World Health Organization. Public Health training programs need to be relevant in a public health perspective and efficient in and educational perspective. This implies evaluating the programs: in this regard student's perception might be interesting, or the opinion of external experts, or the experience of alumni. To study the perc…		Scopus
784	6		7 School of bussiness & School of PH	USA	Johnson, J. H., Jr., Sabol, B. J. and Baker, E. L., Jr.	2006	The crucible of public health practice: major trends shaping the design of the Management Academy for Public Health	J Public Health Manag Pract	12	5	419-25	Public health leaders and managers need new leadership and management skills as well as greater entrepreneurial acumen to respond effectively to broad demographic, socioeconomic, and political trends reshaping public health. This article asserts that the need for such training and skills was the impetus for the conceptualization, design, and launch of the Management Academy for Public Health--an …	16912602
790	6		3	South America & Europe	Jones, R., McEwen, J., Craig, N., Morris, G., Soler-Lopez, M., Clarke, A., Herity, B., Wasserman de Cunio, R., Puga, H., Daud, C., Lopez, M., Munoz, S., Serra, J., Gallardo, C., Otero, A. and Martin, P.	2001	Lessons learned in a European-Latin American collaboration for developing postgraduate education in public health	European Journal of Public Health	11	2	227-230	Background: New funding from the European Union (EU) allowed the collaborative development of postgraduate education in public health between five countries in South America and Europe. Methods: A planning meeting, two workshops, a final meeting and the use of e-mail and faxes for discussing curricula were employed. Results: One new master of public health in Argentina has begun, plans for new ma…		Scopus
791	3		3 or 7 - Suicide from PH perspective	UK?	Jones, R. B., Østbye, T. and Clarke, A.	2000	Comparative health systems: International collaborative education using the Internet	Medical Education	34	1	72-74	Summary: Between January and June 1998, post-graduate and undergraduate students from seven centres participated in a discussion of suicide from a public health perspective, using a listserver on the Internet. Most contributions were in English but a few were in Spanish with subsequent translation. Eighteen out of 32 students responding to evaluation, found the module worthwhile and their learnin…		Scopus
799	1?		3 or 7 public health nursing	Turkey	Kadioglu, H., Albayrak, S. and Esin, M. N.	2013	Public health nursing education in Turkey: A national survey	International Nursing Review	60	4	536-542	Aim: To investigate public health nursing content in undergraduate and postgraduate programmes in Turkey. Methods: This study included all of the nursing schools in Turkey that provide university level education. The data were collected through a self-administered questionnaire designed to identify the existing status of undergraduate and postgraduate public health nursing education between Febru…		Scopus
801	3		4, 3, 7? Dental public health	UK	Kahlon, J., Delgado-Angulo, E. K. and Bernabe, E.	2015	Graduates' satisfaction with and attitudes towards a master programme in dental public health	BMC Med Educ	15		61	BACKGROUND: Monitoring graduates' views of their learning experiences is important to ensure programme standards and further improvement. This study evaluated graduates' satisfaction with and attitudes towards a Master programme in Dental Public Health. METHODS: An online questionnaire was sent to individuals who completed successfully the Master of Science programme in Dental Public Health at Ki…	25889586
806	6		3	Lithuania	Kalediene, R.	2002	Resources for development of training in public health and health managment in Eastern Europe: the Kaunas experience	Public Health Rev	30	2016-01-04	145-54	The aim of this paper is to review the resources and steps required for development and evaluation of training in public health and management of public health as experienced in Kaunas University of Medicine, Lithuania. The transition from Departments of Social Medicine and Hygiene to a Faculty of Public Health of international standards requires a process of adaptation and development of human r…	12613703
810	6 or 5		3	USA	Kanchanaraksa, S., Gooding, I., Klaas, B. and Yager, J. D.	2009	Johns Hopkins Bloomberg School of Public Health OpenCourseWare	Open Learning	24	1	39-46	The need for public health knowledge is ever increasing, but the educational options have been limited to coursework delivered by academics to individuals who can afford the cost of tuition at public health institutions. To overcome this disparity, Johns Hopkins Bloomberg School of Public Health (JHSPH) has joined the Massachusetts Institute of Technology-initiated OpenCourseWare (OCW) movement t…	EJ830101	eric
814	6		3	USA	Kaprielian, V. S., Silberberg, M., McDonald, M. A., Koo, D., Hull, S. K., Murphy, G., Tran, A. N., Sheline, B. L., Halstater, B., Martinez-Bianchi, V., Weigle, N. J., de Oliveira, J. S., Sangvai, D., Copeland, J., Tilson, H. H., Scutchfield, F. D. and Michener, J. L.	2013	Teaching population health: a competency map approach to education	Acad Med	88	5	626-37	A 2012 Institute of Medicine report is the latest in the growing number of calls to incorporate a population health approach in health professionals' training. Over the last decade, Duke University, particularly its Department of Community and Family Medicine, has been heavily involved with community partners in Durham, North Carolina, to improve the local community's health. On the basis of thes…	23524919
818	6	3	7 PH informatics	USA	Karras, B. T., O'Carroll, P., Oberle, M. W., Masuda, D., Lober, W. B., Robins, L. S., Kim, S., Schaad, D. C. and Scott, C. S.	2002	Development and evaluation of public health informatics at University of Washington	J Public Health Manag Pract	8	3	37-43	Public Health Informatics (PHI) education began at the University of Washington (UW) with a Summer Institute in 1995. The Biomedical and Health Informatics graduate program, which is housed in the School of Medicine, is an interdisciplinary, multi-school program. It demonstrates the UW's cooperative efforts in advancing informatics, encompassing the schools of public health, medicine, nursing, de…	15156623
819	8?		3	Sri Lanka	Karunathilake, I. M. and Liyanage, C. K.	2015	Accreditation of public health education in the Asia-Pacific region	Asia Pac J Public Health	27	1	38-44	There has been dramatic advancement in health status in the Asia-Pacific region (APR) over the past 50 years. This ever-changing paradigm of public health calls for continuous review and quality improvement of public health education (PHE). Since its founding in 1984, the mission of the Asia-Pacific Academic Consortium for Public Health (APACPH) has been to improve the quality and relevance of PH…	25469000
822	5		3	India	Kathirvel, S., Jeyashree, K. and Patro, B. K.	2012	Social mapping: a potential teaching tool in public health	Med Teach	34	7	e529-31	BACKGROUND: Mapping is a fundamental way of displaying spatial human cognition. It is a rapid technique of summarising and presenting large amount of information. Social map is a technique that finds use as a participatory rural appraisal tool. AIM: To evaluate the feasibility of using social mapping as a public health teaching tool. METHODS: A resident doctor posted in the Urban Health Training …	22452276
823	5		7 or 8	USA	Kattan, J. A., Apostolou, A., Al-Samarrai, T., El Bcheraoui, C., Kay, M. K., Khaokham, C. B., Pillai, P., Sapkota, S., Jani, A. A., Koo, D. and Taylor, W. C.	2014	Beyond content: leadership development through a journal club	Am J Prev Med	47	5 Suppl 3	S301-5	CDC designed its Health Systems Integration Program to prepare leaders to function at the interface of public health and health care. Specific Health Systems Integration Program competencies in the areas of communication, analysis and assessment, and health systems were developed to nurture evidence-based decision-making and leadership skills crucial for future public health leaders. The program …	25439249
824	6		1	USA	Katz, D. L., Nawaz, H., Ahmadi, R., Jekel, J. F., DeLuca, V. A., Cashman, S. and Fulmer, H. S.	2000	An integrated residency in internal and preventive medicine	Acad Med	75	1	41-9	The importance of preventive and population-based principles in clinical practice is widely acknowledged. The challenge of imparting these principles in either undergraduate or postgraduate medical education has, however, not been fully met. The necessary skills are provided comprehensively by preventive medicine residency programs, but at the expense of clinical training. Sequential residencies …	10667874
832	6	5 or 8	3	USA	Kemper, K. A., Rainey Dye, C., Sherrill, W. W. and Mayo, R. M.	2004	Guidelines for public health practitioners serving as student preceptors	Health Promot Pract	5	2	160-73	Student fieldwork and service learning are valuable strategies for developing the skills of future public health professionals. Practitioners who serve as preceptors to students often receive little preparation for guiding and evaluating students. Findings from a review of fieldwork and service learning literature and a program evaluation of an undergraduate public health program at a large south…	15090170
837	5		3 or 11 Epidemiology	USA	Keyes, K. M. and Galea, S.	2014	Current practices in teaching introductory epidemiology: how we got here, where to go	Am J Epidemiol	180	7	661-8	The number of students and disciplines requiring basic instruction in epidemiologic methods is growing. As a field, we now have a lexicon of epidemiologic terminology and particular methods that have developed and become canonical through the historical development of the field. Yet, many of our basic concepts remain elusive to some students, particularly those not pursuing a career in epidemiolo…	25190677
841	5 or 6		3	New Caledonia	Kiedrzynski, T.	2000	Regional training in public health surveillance: how far are we? An SPC perspective	Pac Health Dialog	7	2	88-91	Training in applied epidemiology and public health surveillance is one of the five strategies of Pacific Public Health Surveillance Network (PPHSN). It aims to develop a regional pool of experts in public health surveillance and response for the Pacific Islands. In 1996, the idea of a modular training programme with field-based components, involving universities, health development agencies and p…	11588935
855	5	3	3	USA	Kiviniemi, M. T.	2014	Effects of a blended learning approach on student outcomes in a graduate-level public health course	BMC Med Educ	14		47	BACKGROUND: Blended learning approaches, in which in-person and online course components are combined in a single course, are rapidly increasing in health sciences education. Evidence for the relative effectiveness of blended learning versus more traditional course approaches is mixed. METHOD: The impact of a blended learning approach on student learning in a graduate-level public health course w…	24612923
860	6		3	USA	Koblinsky, S. A., Hrapczynski, K. M. and Clark, J. E.	2015	Preparing future faculty and professionals for public health careers	American Journal of Public Health	105		S125-S131	Recent years have brought rapid growth in schools of public health and an increasingdemandforpublichealth practitioners. These trends highlight the need for innovative approaches to prepare doctoral graduates for academic and high-level practice positions. The University of Maryland's School of Public Health developed a "Preparing Future Faculty and Professionals" program to enrich the graduate e…		Scopus
867	6		7 Population health education in physicians	USA	Koo, D. and Thacker, S. B.	2008	The education of physicians: a CDC perspective	Acad Med	83	4	399-407	The Centers for Disease Control and Prevention (CDC) strongly supports integrating population health perspectives into the education of physicians. Physicians with critical-thinking skills, a commitment to the health of a community, and a systems-based approach are critical partners for the agency in its mission to protect and promote the public's health. To cultivate such physicians, integrating…	18367903
875	6		3	Croatia	Kovacic, L. and Laaser, U.	2001	Public health training and research collaboration in South Eastern Europe	Med Arh	55	1	13-5	The health care systems in South Eastern Europe are characterized by a predominantly curative orientation. During the last decade public health became insufficient due to war as well as economic and political changes. Today there is a lack of competence in public health above all in health management and strategy development, but also in the fields of health surveillance and prevention. The great…	11300069
883	6		8	Russia, Norway	Kudryavtsev, A. V., Nilssen, O., Sumarokov, Y. and Ytterstad, B.	2012	Injury Prevention and Safety Promotion course in a Russian Master of Public Health programme	International Journal of Injury Control and Safety Promotion	19	3	290-296	The Global Burden of Disease Studies describe and emphasise injury as a major and increasing component in the panorama of global ill health. Russia has the one of the highest injury rates in Europe. When a Master in Public Health programme was planned and started in 2007 in Arkhangelsk, Russia, under the auspices of University of Tromsø, Norway, a course on Injury Prevention and Safety Promotion …		Scopus
892	?8		3	Germany	Laaser, U.	2002	The institutionalization of public health training and the health sciences	Public Health Rev	30	2016-01-04	71-95	The health of the population is determined by a number of ecological determinants in addition to medical care. Therefore a close relationship exists with the social and political context in a society. With regard to the health care system, schools of public health as institutions for training, research, and services have to focus on four main deficits in the area of information, prevention, socia…	12613698
893	9?	6	3 or 7 Leadership skills training	USA	Lachance, J. A. and Oxendine, J. S.	2015	Redefining leadership education in graduate public health programs: Prioritization, focus, and guiding principles	American Journal of Public Health	105		S60-S64	Public health program graduates need leadership skills to be effective in the complex, changing public health environment. We propose a new paradigm for schools of public health in which technical and leadership skills have equal priority as core competencies for graduate students. Leadership education should focus on the foundational skills necessary to effect change independent of formal author…		Scopus
899	???		3?	?	Lamadrid-Figueroa, H., Castillo-Castillo, L., Fritz-Hernández, J. and Magaña-Valladares, L.	2012	From the Schools of Public Health	Public Health Reports	127	6	605-611			Scopus
902	9?		8 PH and veterinary	Italy	Lanfranchi, P., Ferroglio, E., Poglayen, G. and Guberti, V.	2003	Wildlife veterinarian, conservation and public health	Veterinary Research Communications	27	SUPPL. 1	567-574	In recent years wildlife diseases (infectious and non-infectious) have played a relevant role in both wildlife conservation and public health. Global environmental changes have determined a bimodal evolution of wildlife. On one side a huge loss of biodiversity has been observed leading to the increasing of threatened or endangered species. In contrast few opportunistic taxa increased their abound…		Scopus
909	3	8	7 PH Nutrition	USA	Laraia, B. A., Dodds, J. M., Benjamin, S., Jones, S. J. and Carbone, E. T.	2008	Can Distance Education Prepare Future Public Health Nutritionists? A Case Study	Journal of Nutrition Education and Behavior	40	1	34-38	Objective: To assess student retention, readiness, support and outcomes among students completing the Professional Practice Program in Nutrition (PPPN). Design: Qualitative evaluation using semistructured, in-depth interviews conducted with PPPN graduates. Course grades, grade point averages, and comprehensive exam results compared 10 PPPN students from 2 cohorts and 72 residential students from …	EJ786051	eric
913	5	9	11 Epidemiology	USA	Laskaris, Z. and Morabia, A.	2015	Should the history of epidemiology be taught in epidemiology training programs?	Epidemiology	26	1	133-5	BACKGROUND: Currently, there is no evidence concerning the presence of historical content in the epidemiology curricula of the United States and abroad. Similarly, it is not known how epidemiologists view this topic in the context of master's or doctoral level course work. METHODS: We attempted to fill these knowledge gaps with data from 2 online surveys-Survey I administered to persons in charge…	25390031
920	9		3	USA	Leach, D. C.	2008	Competencies: from deconstruction to reconstruction and back again, lessons learned	Am J Public Health	98	9	1562-4	I address the potential impact of the Association of Schools of Public Health's development of a competency model for the graduate Master of Public Health. I reflect on the model in relation to the Accreditation Council for Graduate Medical Education's adoption of a competency-based model for medical education. Six lessons learned by the Accreditation Council for Graduate Medical Education that t…	18633085
927	3	6	3	UK	Lee, A. C. K., Hall, J. A. and Mandeville, K. L.	2011	Global public health training in the UK: Preparing for the future	Journal of Public Health	33	2	310-316	Background Many major public health issues today are not confined by national boundaries. However, the global public health workforce appears unprepared to confront the challenges posed by globalization. We therefore sought to investigate whether the current UK public health training programme adequately prepares its graduates to operate in a globalized world. Methods We used mixed Methods involv…		Scopus
929	?3		3	USA	Lee, J. M.	2008	Articulation of undergraduate and graduate education in public health	Public Health Rep	123 Suppl 2		2016-12-07	The rapid growth of individual undergraduate courses, minors, and baccalaureate degrees in public health presents a new issue for graduate public health education: how does a graduate or professional program address previously completed undergraduate public health course work? A review of college directories found listings for 154 North American baccalaureate degrees in public health, public heal…	18770915
933	6 or 5		7 Action research in PH	Australia	Lee, V., Coombe, L. and Robinson, P.	2015	Building Capacity through Action Research Curricula Reviews	Higher Education Research and Development	34	2	324-337	In Australia, graduates of Master of Public Health (MPH) programmes are expected to achieve a set of core competencies, including a subset that is specifically related to Indigenous health. This paper reports on the methods utilised in a project which was designed using action research to strengthen Indigenous public health curricula within MPH programmes at Australian universities. This aim is a…	EJ1054038	eric
940	3	6	3 Global health edu in PH	Canada	Lencucha, R.	2014	A Research-Based Narrative Assignment for Global Health Education	Advances in Health Sciences Education	19	1	129-142	There is a paucity of research on novel approaches to classroom-based global health education despite the growing popularity of this topic in health professional curricula. The purpose of the following paper is to (1) describe the rationale underlying the use of a research-based narrative assignment for global health education, and (2) describe the results from an evaluation of this assignment wi…	EJ1036099	eric
942	6		3	USA	Lenihan, P., Welter, C., Brandt-Rauf, P., Neuberger, B., Pinsker, E., Petros, M. and Risley, K.	2015	The university of illinois at chicago school of public health doctor of public health program: An innovative approach to doctoral-level practice leadership development	American Journal of Public Health	105		S55-S59	The University of Illinois at Chicago, School of Public Health, Doctor of Public Health degree is designed to build leadership skills and an ability to contribute to the evidence base of practice. The competency-based, distance-format, doctorallevel program for midcareer professionals features an action learning approach in which students apply leadership principles from the virtual classroom to …		Scopus
948	3		3	UK	Leung, W. C.	2000	The effects of competency requirements in Part II MFPHM submission--a study of the abstracts of successful reports	J Public Health Med	22	3	357-61	BACKGROUND: The objectives of this study are to explore the effects of the new 1996 guidance requiring explicit demonstration of competencies on the nature of successful MFPHM Part II reports, how successful candidates claimed competency areas in their two reports and the effects of the subject areas of the report on the specific competencies claimed. METHODS: The abstracts of candidates who pass…	11077910
949	6		7 Mental health in PH	Israel	Levav, I.	2002	What to teach with regard to mental health in an MPH program?	Public Health Reviews	30	2016-01-04	365-373	Mental health is one of the important subjects of the "New Public Health". Mental illness is one of the major causes of morbidity and even mortality, and traditional separation from health care systems has left mental illness poorly attended. New technologies and concepts allow for management of mental illness in the community, but this requires adequate organization and resources. Mental health …		Scopus
952	10		3 or 8	USA	Levy, B. S. and Wegman, D. H.	2012	Commentary: public health and preventive medicine: proposing a transformed context for medical education and medical care	Acad Med	87	7	837-9	Because medical students and residents receive inadequate education and training in public health and preventive medicine, they will miss many opportunities, as they practice medicine, to improve the health of individual patients and populations. Although there is an ongoing need to expand the number and improve the specialist training of public health and preventive medicine residents, all medic…	22735558
953	10		3	USA	Levy, M., Gentry, D. and Klesges, L. M.	2015	Innovations in public health education: Promoting professional development and a culture of health	American Journal of Public Health	105		S44-S45	As the field of public health advances toward addressing complex, systemic problems, future public health professionals must be equipped with leadership and interprofessional skills that support collaboration and a culture of health. The University of Memphis School of Public Health has infused innovative strategies into graduate education via experiential learning opportunities to enhance leader…		Scopus
960	6 or 9		3	USA	Lichtveld, M. Y., Cioffi, J. P., Baker, E. L., Jr., Bailey, S. B., Gebbie, K., Henderson, J. V., Jones, D. L., Kurz, R. S., Margolis, S., Miner, K., Thielen, L. and Tilson, H.	2001	Partnership for front-line success: a call for a national action agenda on workforce development	J Public Health Manag Pract	7	4	2016-01-07	Despite more than a decade of dialogue on the critical needs and challenges in public health workforce development, progress remains slow in implementing recommended actions. A life-long learning system for public health remains elusive. The Centers for Disease Control and Prevention and the Agency for Toxic Substances and Disease Registry in collaboration with other partners in federal, state, l…	11434035
966	3		3	China	Liu, C., Zhang, J., Chen, G. and Yang, K.	2015	DEVELOPMENT AND IMPLEMENTATION OF A PRACTICAL PUBLIC HEALTH TRAINING SYSTEM IN CHINA	Southeast Asian J Trop Med Public Health	46	2	339-45	Public health education is becoming an increasing priority among educators of medicine. In China, little attention has been paid to public health education reform. A new public health training system was introduced in China in 2007. We conducted this study during 2006-2012 to evaluate the graduate core competencies under the new system. Data were collected from 231 graduates and 49 public health …	26513937
980	3 or 1		3	USA	Lovelace, K. A., Bibeau, D. L., Donnell, B. M., Johnson, H. H., Glascoff, M. A. and Tyler, E.	2009	Public health educators' participation in teams: implications for preparation and practice	Health Promot Pract	10	3	428-35	Collaboration among public health organizations is essential to ensuring the health of the public. Much of the day-to-day work of public health educators is done in groups or teams or in consultation with others. This study examined the extent of health educators' work in teams as a proxy for collaboration. Health educators participated in an average of four teams per individual; three of these w…	18375868
987	3 or 1		7 or 8 Cultural competence among health educators	USA	Luquis, R., Perez, M. and Young, K.	2006	Cultural Competence Development in Health Education Professional Preparation Programs	American Journal of Health Education	37	4	233-241	To date few studies have been conducted to assess the preparation of health educators in the area of cultural sensitivity and competence. The purpose of this study was to assess efforts and opportunities offered by health education professional preparation programs to prepare health educators in the area of cultural competence. One hundred fifty-seven department chairs or program coordinators com…	EJ795903	eric
992	5 or 6?		3	USA	MacDonald, P. D.	2005	Team Epi-Aid: graduate student assistance with urgent public health response	Public Health Rep	120 Suppl 1		35-41	Team Epi-Aid provides graduate students with practical public health experience through participation in outbreak investigations and other applied projects with state and local health departments in North Carolina. It is an initiative of the North Carolina Center for Public Health Preparedness in the North Carolina Institute for Public Health at the University of North Carolina School of Public H…	16028330
1004	6?	9	3	Saudi Arabia	Mahmoud, M. A., Al-Zalabani, A. H. and Bin Abdulrahman, K. A.	2016	Public health education in Saudi Arabia: Needs and challenges	Medical Teacher	38		S5-S8	In the last decade, public health (PH) has come to the frontlines in Saudi Arabia. The recent outbreak of a novel corona virus (MERS-CoV) highlighted the importance of PH services and the need for a competent PH workforce. The urgency and panic induced by infectious disease outbreaks explain the heightened interest. Decision makers' interest in public health was observed through a series of decis…		Scopus
1005	9		3	USA	Mahoney, J. F., Fox, M. D. and Chheda, S. G.	2011	Overcoming challenges to integrating public and population health into medical curricula	Am J Prev Med	41	4 Suppl 3	S170-5	Integrating public health into medical curricula poses a substantial challenge to educators. However, the needs of trainees and the population requirements of accrediting bodies provide a compelling call to action to improve how tomorrow's medical practitioners are prepared to incorporate public health into their practices. This article provides insights about the nature of the challenges, and it…	21961660
1011	9		7	UK	Malik, A. N. J., Das, A., Hall, J. and Crisp, N.	2012	Global health for future ophthalmologists - Time to address the gaps: A UK perspective	British Journal of Ophthalmology	96	6	771-773			Scopus
1022	6		7 Teaching statistics in PH	Israel	Manor, O.	2002	Teaching statistics in schools of public health	Public Health Rev	30	2016-01-04	209-15	Biostatistics plays an important role in the education and training of public health students. The aim of this paper is to discuss issues associated with the teaching of biostatistics for master in public health (MPH) students. It characterizes the student body, describes the aims of teaching statistics, and considers how and what should be taught. This paper reflects my experience in both coordi…	12613707
1024	5		8 Teaching epidemiology and biostatistics in medical students	USA	Marantz, P. R., Burton, W. and Steiner-Grossman, P.	2003	Using the case-discussion method to teach epidemiology and biostatistics	Acad Med	78	4	365-71	Medical students must learn the principles of epidemiology and biostatistics to critically evaluate the medical literature. However, this subject has traditionally been difficult to teach. In 1997 at the Albert Einstein College of Medicine, the required first-year course in epidemiology and biostatistics was revised to use the case-discussion teaching method. In preparation for the course, experi…	12691965
1066	9		7 Teaching prev med in medical school	USA	McClary, A. M., Marantz, P. and Taylor, M. H.	2000	Preventive medicine 2000: changing contexts and opportunities	Acad Med	75	7 Suppl	S22-7	The teaching of preventive medicine in the medical school curriculum occurs both in independent and in interdisciplinary courses and units. A survey was conducted to examine the changes in preventive medicine context, content, and allotted hours that have occurred in the transition from the traditional Flexnerian curriculum to the more interdisciplinary, centrally controlled curriculum. Data on m…	10926037
1067	6		3 or 7 Practice based education	USA	McCloskey, L., Condon, R., Shanahan, C. W., Wolff, J., Culler, C. and Kalish, R.	2011	Public health, medicine, and dentistry as partners in community health: a pioneering initiative in interprofessional, practice-based education	J Public Health Manag Pract	17	4	298-307	CONTEXT: As public health challenges grow more complex, the call for professional education to be interprofessional, collaborative, and grounded in real world practice has intensified. OBJECTIVE: In this article, we describe the development, implementation, and results of one pioneering course at Boston University that aims to prepare public health, medical, and dental students for their combined…	21617403
1072	9		11 Health education	USA	McCormack-Brown, K. R.	2013	Health Education in Higher Education: What Is the Future?	American Journal of Health Education	44	5	245-251	This article presents the reflections of Kelli R. McCormack-Brown, recognized as the 2011 American Association for Health Education (AAHE) Scholar at the American Association for Health Education conference in 2013. Recognition of peers is the highest honor a health educator can receive and is the culmination of many years of challenges and triumphs throughout one's health journey. The author als…	EJ1022303	eric
1075	6		7 Prev med teaching in medical college	USA	McCurdy, S. A.	2003	Preventive medicine teaching cases in the preclinical undergraduate medical curriculum	Am J Prev Med	24	4 Suppl	108-10	The implementation of the Case-Based Series in Population-Oriented Prevention (C-POP) at the University of California at Davis Medical School is described. The implementation and planning for the integration of a case-based curriculum into a previously didactic-focused preventive medicine course are discussed. Issues include flexibility of the curriculum, student acceptance of case-based learning…	12744988
1083	3		7 Biostatistics in PH	USA	McGready, J. and Brookmeyer, R.	2013	Evaluation of student outcomes in online vs. campus biostatistics education in a graduate school of public health	Prev Med	56	2	142-4	OBJECTIVE: To compare student outcomes between concurrent online and on-campus sections of an introductory biostatistics course offered at a United States school of public health in 2005. METHODS: Enrolled students (95 online, 92 on-campus) were invited to participate in a confidential online survey. The course outcomes were compared between the two sections adjusting for differences in student c…	23219758
1087	6		3	USA	McIntosh, S., Block, R. C., Kapsak, G. and Pearson, T. A.	2008	Training medical students in community health: a novel required fourth-year clerkship at the University of Rochester	Acad Med	83	4	357-64	In 2004, community health became the fourth mission of the University of Rochester Medical Center, along with education, clinical care, and research. In that same year, a novel clerkship was added to the fourth-year curriculum that focuses on the "practice" of community health and preventive medicine. The goal is to offer intensive experiential training to develop skills in community health impro…	18367896
1099	6		7 Community health at medical college	USA	Meurer, L. N., Young, S. A., Meurer, J. R., Johnson, S. L., Gilbert, I. A. and Diehr, S.	2011	The urban and community health pathway: preparing socially responsive physicians through community-engaged learning	Am J Prev Med	41	4 Suppl 3	S228-36	One of five options for the new required Medical College of Wisconsin Pathways program, the Urban and Community Health Pathway (UCHP), links training with community needs and assets to prepare students with the knowledge, skills, and attitudes to provide effective care in urban, underserved settings; promote community health; and reduce health disparities. Students spend at least 10 hours per mon…	21961669
1100	6		7 violence prevention in PH students	USA	Meyer, A. L. and Masho, S. W.	2005	A youth violence prevention curriculum for public health students	Am J Prev Med	29	5 Suppl 2	240-6	A six-module curriculum on youth violence prevention, The Epidemiology and Prevention of Intentional Injury, was developed for inclusion in a Virginia Commonwealth University Department of Epidemiology and Community Health graduate course for public health students. The content of the curriculum was determined by reviewing key literature and the consensus group reports of experts in the area of y…	16376725
1108	3 or 1		3 (Community health education)	USA	Miller, M. E., Birch, D. A. and Cottrell, R. R.	2010	Current Status and Future Plans for Undergraduate Public/Community Health Education Program Accreditation	American Journal of Health Education	41	5	301-307	Background: Quality assurance in health education professional preparation has long been a goal of the profession. A comprehensive coordinated accreditation process for graduate and undergraduate health education has been recommended. Purpose: The purpose of this study was to determine the current status of, and future plans for, accreditation/approval of professional preparation programs in comm…	EJ897371	eric
1117	6	3	3	Canada	Mishra, L., Banerjee, A. T., MacLennan, M. E., Gorczynski, P. F. and Zinszer, K. A.	2011	Wanted: Interdisciplinary, multidisciplinary, and knowledge translation and exchange training for students of public health	Canadian Journal of Public Health	102	6	424-426	Students vocalized their concern with public health training programs in Canada at the 2010 CPHA Centennial Conference. Given these concerns, we reviewed the objectives and curricula of public health graduate (master's) programs in Canada. Our objective was to understand to what extent public and population health graduate programs in Canada support interdisciplinary, multidisciplinary and knowle…		Scopus
1130	9		3	Canada	Moloughney, B. W. and Skinner, H. A.	2006	Rethinking schools of public health: a strategic alliance model	Can J Public Health	97	3	251-4	Canada is in the midst of rejuvenation of public health organizations, mandates and infrastructure. Major planning exercises are underway regarding public health human resources, where academic institutions have a key role to play. To what extent could schools of public health be part of the solution? Many universities across Canada are considering or in the process of implementing MPH programs (…	16827419
1133	6		8 Quantitative methods and epidemiology	Canada	Montelpare, W. J. and Williams, A.	2000	Web-based Learning: Challenges in Using the Internet in the Undergraduate Curriculum	Education and Information Technologies	5	2	85-101	Describes the development of an electronic curriculum in two undergraduate courses in quantitative methods and Epidemiology. Examines an underlying theoretical framework upon which the development of the Internet components was based. (Contains 20 references.) (DDR)	EJ638018	eric
1138	10		11 Epidemiology	USA	Morabia, A.	2014	Invited commentary: do-it-yourself modern epidemiology--at last!	Am J Epidemiol	180	7	669-72	In this issue of the Journal, Keyes and Galea (Am J Epidemiol. 2014;180(7):661-668) propose "7 foundational steps" for introducing epidemiologic methods and concepts to beginners. Keyes and Galea's credo is that the methododological and conceptual components that comprise epidemiology, today scattered in textbook chapters, come together as an integrated and coherent methodological corpus in the p…	25190678
1151	5		11 Population-oriented prevention	USA	Morrow, C. B., Epling, J. W., Teran, S., Sutphen, S. M. and Novick, L. F.	2003	Future applications of case-based teaching in population-based prevention	Am J Prev Med	24	4 Suppl	166-9	The Case-Based Series in Population-Oriented Prevention (C-POP) introduced in this supplement to the American Journal of Preventive Medicine provides a set of tools to integrate clinical- and community-based prevention into interactive teaching cases. These cases, which address recommended core competencies in prevention education, have been taught to both medical students and preventive medicine…	12745001
1161	8		3 or 11 (Case study in epidemiology)	USA	Muench, S. B.	2009	The Mystery of the Blue Death: A Case Study in Epidemiology and the History of Science	Journal of College Science Teaching	39	1	60-66	This case study introduces students to John Snow, considered to be one of the founders of both epidemiology and anesthesiology, and a remarkable figure in the history of science. Although historical case studies are often less popular with students than contemporary issues (Herreid 1998), a number of aspects of this case make it attractive to students. First, students find the "detective stories"…	EJ855085	eric
1176	1 or 3		11 Health system research	Kenya	Nangami, M. N., Rugema, L., Tebeje, B. and Mukose, A.	2014	Institutional capacity for health systems research in East and Central Africa schools of public health: Enhancing capacity to design and implement teaching programs	Health Research Policy and Systems	12	1		Background: The role of health systems research (HSR) in informing and guiding national programs and policies has been increasingly recognized. Yet, many universities in sub-Saharan African countries have relatively limited capacity to teach HSR. Seven schools of public health (SPHs) in East and Central Africa undertook an HSR institutional capacity assessment, which included a review of current …		Scopus
1196	6	3	8 PH and epidmiology in medical students	UK	Nguyen-Van-Tam, J. S., Logan, R. F., Logan, S. A. and Mindell, J. S.	2001	What happens to medical students who complete an honours year in public health and epidemiology?	Med Educ	35	2	134-6	BACKGROUND: Around one-third of medical students in the UK take an intercalated honours degree in addition to their basic undergraduate course. The honours year has been reported to have a major influence on subsequent career choice; honours students show greater interest in research and laboratory medicine careers and less in general practice and public health.1,2 AIMS: To examine the career cho…	11169085
1199	5		11 Preventive medicine skills	USA	Nieman, L. Z., Foxhall, L. E., Groff, J. and Cheng, L.	2001	Applying practical preventive skills in a preclinical preceptorship	Acad Med	76	5	478-83	Learning primary care medicine includes learning to apply practical, preventive medicine skills during everyday encounters with patients. The authors relate their experiences with implementing a voluntary, preventive diabetic foot-care program within the Texas Statewide Family Practice Preceptorship Program (TSFPPP). They explain the background of the TSFPPP and their rationale for introducing pr…	11346528
1211	9?		3	USA	Nyswander, D. B.	2005	Public health education: sources, growth and operational philosophy. 1980-81	Int Q Community Health Educ	25	2016-01-02	2016-05-18	An historical overview of public health education: its sources, development and operational philosophy. The contributions of many disciplines, particularly social science, and key individuals such as Lewin are traced through the past half century. The emergence of health education as a "helping profession" and the expansion of its focus to broader "marketplaces" of change are highlighted. The sta…	17686692

## Sheet: Donghua
1213	3	6	1	1. Turkey	Ocek, Z. A., Gursoy, S. T., Ciceklioglu, M., Aksu, F. and Soyer, M. T.	2008	Student evaluation of an integrated, spiral model of epidemiology education at the Ege University	Educ Health (Abingdon)	21	2	126	OBJECTIVES: The Ege University Faculty of Medicine (EUMF) introduced a community-oriented undergraduate curriculum in 2001. In developing the epidemiology portion of the new curriculum, learning objectives were written for their relevance to different learner stages within the general curriculum and to Turkey's public health problems. Key learning objectives were that students should be able to c…	19039744
1216	1	6	5 - PT	1. Ireland	O'Donoghue, G., Doody, C. and Cusack, T.	2011	Physical activity and exercise promotion and prescription in undergraduate physiotherapy education: Content analysis of Irish curricula	Physiotherapy	97	2	145-153	Background: Overwhelming evidence shows that physical activity and exercise promotion and prescription are effective in preventing and managing numerous chronic conditions. With physiotherapists commonly referred to as 'exercise prescription experts', an in-depth knowledge of exercise promotion and prescription is assumed. However, to date, no information exists about what is or should be include…		Scopus
1218	4	7	3	3	Ogolla, C. and Cioffi, J. P.	2007	Concerns in workforce development: linking certification and credentialing to outcomes	Public Health Nurs	24	5	429-38	Investments in public health workforce development are based on the assumption that capacity and competencies are linked with the effectiveness and efficiency of providing essential public health services. However, evidence of the effects of workforce quantity or quality on the performance of core public health functions is limited. A review of public health, health care, and teacher education li…	17714227
1237	6		3	1 U.S.A.	Orfaly, R. A., Biddinger, P. D., Burstein, J. L. and Leaning, J.	2005	Integration of academia and practice in preparedness training: the Harvard School of Public Health experience	Public Health Rep	120 Suppl 1		48-51	Given the need for public health professionals well trained in emergency preparedness and response, students in public health programs require ample practical training to prepare them for careers in public health practice. The Harvard School of Public Health Center for Public Health Preparedness has been instrumental in the creation and implementation of a course entitled, "Bioterrorism: Public H…	16025706
1257	6	7	11 Global Health	2 (North America)	Palmer, V. S., Mazumder, R. and Spencer, P. S.	2014	Interprofessional global health education in a cosmopolitan community of North America: the iCHEE experience	Acad Med	89	8	1149-52	PROBLEM: The rapidly diversifying population of North America has disparate health needs that are addressed by creative, community-based training of health professions students. APPROACH: The authors report five years (2008-2012) of experience implementing a novel interprofessional Community Health and Education Exchange (iCHEE) elective course for dental, medical, nursing, nutrition, pharmacy, p…	24918760
1259	4	6	2,3	3	Paltiel, O., Brezis, M. and Lahad, A.	2002	Principles for planning the teaching of evidence-based medicine/clinical epidemiology for MPH and medical students	Public Health Reviews	30	2016-01-04	261-270	Medical decision-making requires increasing skills in communication, information retrieval, and formulating and answering focused clinical questions. Medical students need increasing exposure to the principles of evidence-based medicine and methodologic training in epidemiology and biostatistics in order to cope with the explosion of medical information and in order to appraise, interpret, and pe…		Scopus
1277	9		1	3	Patrick, W. K. and Cadman, E. C.	2002	Changing emphases in public health and medical education in health care reform	Asia Pac J Public Health	14	1	35-9	Globalisation of economies, diseases and disasters with poverty, emerging infectious diseases, ageing and chronic conditions, violence and terrorism has begun to change the face of public health and medical education. Escalating costs of care and increasing poverty have brought urgency to professional training to improve efficiency, cut costs and maintain gains in life expectancy and morbidity re…	12597516
1282	6		1	1. University of Rechester	Pearson, T. A., Barker, W. H., Fisher, S. G. and Trafton, S. H.	2003	Integration of the Case-Based Series in Population-Oriented Prevention into a problem-based medical curriculum	Am J Prev Med	24	4 Suppl	102-7	This article describes the pilot testing of the Case-Based Series in Population-Oriented Prevention (C-POP) and accompanying evaluation instruments in a problem-based medical curriculum at the University of Rochester Medical Center. Several of the cases were successfully taught in the curriculum, but the evaluation instruments revealed no change in population-oriented skills or orientation. Issue…	12744987
1284	1	6	8	3	Peluso, M. J., Hafler, J. P., Sipsma, H. and Cherlin, E.	2014	Global health education programming as a model for inter-institutional collaboration in interprofessional health education	J Interprof Care	28	4	371-3	While global health (GH) opportunities have expanded at schools of medicine, nursing, and public health, few examples of interprofessional approaches to GH education have been described. The elective GH program at our university serves as an important opportunity for high-quality interprofessional education. We undertook a qualitative study to examine the experience of student, faculty and admini…	24491187
1292	3		11 (Occupational and environmental health)	1. U.S.A., Brazil, Chile, Mexico	Peres, F. and Claudio, L.	2013	Fifteen years of occupational and environmental health projects support in Brazil, Chile, and Mexico: a report from Mount Sinai School of Medicine ITREOH program, 1995-2010	Am J Ind Med	56	1	29-37	BACKGROUND: The Fogarty International Center of the National Institutes of Health created the International Training and Research Program in Occupational and Environmental Health (ITREOH program) in 1995 with the aim to train environmental and occupational health scientists in developing countries. Mount Sinai School of Medicine was a grantee of this program since its inception, partnering with r…	22593011
1297	6		3	1. U.S.A.	Petersen, D. J., Hovinga, M. E., Pass, M. A., Kohler, C., Oestenstad, R. K. and Katholi, C.	2005	Assuring public health professionals are prepared for the future: the UAB public health integrated core curriculum	Public Health Rep	120	5	496-503	In response to calls to improve public health education and our own desire to provide a more relevant educational experience to our Master of Public Health students, the University of Alabama at Birmingham (UAB) School of Public Health designed, developed, and instituted a fully integrated public health core curriculum in the fall of 2001. This curriculum combines content from discipline-specific…	16224982
1309	6	9	3	1. Chile	Pino, P. and Solimano, G.	2011	The School of Public Health at the University of Chile: Origins, evolution, and perspectives	Public Health Reviews	33	1		With the support of and in accordance with the model of the Rockefeller Foundation, the School of Public Health of the University of Chile was established in 1943 as a training center for public health institution administrators. From the beginning its academic leaders also took the lead in the country's health institutions, allowing the increasing knowledge of public health to be brought directl…		Scopus
1325	1	(academic structure, exteral organizational students impact on curriculum)	3	3	Potter, M. A. and Eggleston, M. M.	2003	Supporting academic public health practice: a survey of organizational structures in public health schools	J Public Health Manag Pract	9	2	165-70	A survey was conducted at 28 schools of public health to assess how they allocate responsibility for three kinds of academic practice activity: continuing education, student internships, and technical consultation by faculty. Respondents identified whether these responsibilities were in a central practice unit, in another schoolwide unit, dispersed among several units, or dispersed among individu…	12629916
1355	3	6	3	3	Ramakrishna, J., Valani, R., Sriharan, A. and Scolnik, D.	2014	Design and pilot implementation of an evaluation tool assessing professionalism, communication and collaboration during a unique global health elective	Med Confl Surviv	30	1	56-65	BACKGROUND: Global health electives (GHEs) allow medical students to experience different health systems, but there are few instruments to assess performance, prompting us to adapt and pilot such an instrument. METHODS: A tool to evaluate professionalism, communication and collaboration was developed and piloted on GHE students. The main outcome measure was Faculty assessment of students, but pee…	24684023
1357	6		11. Global Health	3	Rana, G. K.	2014	Information empowerment: predeparture resource training for students in global health	J Med Libr Assoc	102	2	101-4	The Taubman Health Sciences Library (THL) collaborates with health sciences schools to provide information skills instruction for students preparing for international experiences. THL enhances students' global health learning through predeparture instruction for students who are involved in global health research, clinical internships, and international collaborations. This includes teaching inte…	24860266
1378	9		1	1. China	Ren, X., Yin, J., Wang, B. and Roy Schwarz, M.	2008	A descriptive analysis of medical education in China	Medical Teacher	30	7	667-672	A highly trained medical profession is vital to a country's economic development. With the development of a growing economy in China and the increasing impact of globalization, the recent outbreak of new infectious diseases including SARS and the lethal avian influenza have highlighted the importance of medicine and medical care. Ultimately, the health of the public depends on the quality of the …		Scopus
1385	1	3	6 & 9	3	Richter, E. D. and Berman, T.	2002	Environmental and occupational medicine and injury prevention: Education and impact, classroom and community	Public Health Reviews	30	2016-01-04	277-292	The core value guiding the work of physicians and health workers, including those in Environmental and Occupational Epidemiology and Medicine and Injury Prevention, is to protect the health of the public, especially its most vulnerable individuals. In these fields, we emphasize teaching the use of epidemiology, the core discipline of public health, as a tool for early detection and prevention of …		Scopus
1390	9		3	1. USA	Riegelman, R. K.	2008	Undergraduate public health education: past, present, and future	Am J Prev Med	35	3	258-63	The IOM's 2003 report Who Will Keep the Public Healthy? recommended that "...all undergraduates should have access to education in public health." They justified their recommendations stating that "public health is an essential part of the training of citizens." The IOM recommendations have catalyzed a movement linking undergraduate public health education with arts and sciences' Liberal Educatio…	18692739
1391	9		3	1. USA	Riegelman, R. K. and Albertine, S.	2011	Undergraduate public health at 4-year institutions: it's here to stay	Am J Prev Med	40	2	226-31	Undergraduate public health education at 4-year institutions, those with and without graduate public health education, has grown rapidly during the first decade of the 21st century since the IOM recommended that "all undergraduates have access to education in public health." Much of this growth has been guided by the Educated Citizen and Public Health initiative, a collaboration of arts and scien…	21238873
1392	9		1	3	Riegelman, R. K. and Garr, D. R.	2008	Evidence-based public health education as preparation for medical school	Acad Med	83	4	321-6	The Institute of Medicine has recommended that all undergraduates have access to public health education. An evidence-based public health framework including curricula such as "Public Health 101" and "Epidemiology 101" was recommended for all colleges and universities by arts and sciences, public health, and clinical health professions educators as part of the Consensus Conference on Undergraduat…	18367887
1393	9		3	1. U.S.A.	Riegelman, R. K. and Garr, D. R.	2011	Healthy People 2020 and Education for Health: what are the objectives?	Am J Prev Med	40	2	203-6	The Education for Health framework is designed as an educational roadmap for Healthy People 2020. It aims to connect the educational phases and suggests overall educational strategies needed to educate health professionals and the public to achieve a healthier America. The framework seeks to develop a seamless approach to prevention and population health education from Pre-K through graduate scho…	21238870
1395	6		11 health admin	1 (u.s.)	Rios-Ellis, B. and Frates, J.	2005	The Latino Healthcare Professionals Project: responding to the diverse needs of the 21st century	J Health Adm Educ	22	2	171-87	The Latino Healthcare Professionals Project (LHPP) is a privately-funded initiative to provide healthcare management training to first-generation educated Latino bilingual and bicultural upper division university students planning careers in healthcare. This unique curriculum, scholarship, and mentorship program is based in the Health Care Administration (HCA) Program at California State Universi…	15960024
1396	6	Social work Master program	11 (Social Work)	3	Rishel, C. W. and Hartnett, H. P.	2015	Preparing MSW Students to Provide Mental and Behavioral Health Services to Military Personnel, Veterans, and Their Families in Rural Settings	Journal of Social Work Education	51		S26-S43	The prevalence of mental health disorders constitutes a nationwide public health crisis. Estimates suggest that more than 90 million people live in areas designated mental health professional shortage areas, with almost 6,000 additional practitioners needed to meet the service needs in these areas. Military personnel and veterans have greater mental health needs compared to the general population…	EJ1059455	eric
1398	5		11 (statistics)	3	Roback, P., Chance, B., Legler, J. and Moore, T.	2006	Applying Japanese Lesson Study Principles to an Upper-Level Undergraduate Statistics Course	Journal of Statistics Education	14	2		Japanese Lesson Study is a collaborative approach for teachers to plan, present, observe, and critique classroom lessons. Through the lesson study process, teachers systematically and thoughtfully examine both student learning and their own teaching practices. In addition, the process paves the way for a much broader approach to education research by gathering data about student learning directly…	EJ848318	eric
1403	3		11 health admin	3	Roberts, V., Perryman, M. and Rivers, P. A.	2009	A Discussion Paper on the Assessment of Student Learning Outcomes for Healthcare Management	Health Education Journal	68	2	140-148	As employers, parents, and policy makers demand more accountability from higher education, transferring student learning to health services management practice is more important than ever. If educators want to give these stakeholders the evidence-based performance results they expect, assessment of student learning outcomes, as well as aggregate statistics on groups of students, is necessary. The…	EJ842309	eric
1412	1	3	12 (health education)	3	Rojas-Guyler, L., Cottrell, R. and Wagner, D.	2006	The Second National Survey of U.S. Internship Standards in Health Education Professional Preparation: 15 Years Later	American Journal of Health Education	37	4	226-232	This study assessed internships associated with health education professional programs in the U.S. This study updates findings from an earlier survey published in 1990. Using the 2003 "AJHE" directory of institutions, 255 health education professional preparation programs were identified. Two hundred and eleven institutions had a health education/promotion or community health program and were sen…	EJ795902	eric
1418	9		12 (health admin)	3 (u.s.)	Romano, M.	2004	Masters of the universe. NCHL, national accrediting agency push controversial plan to transform how MHA programs teach future healthcare execs	Mod Healthc	34	3	6-7, 14-5, 3	An ambitious effort by a high-profile group of healthcare executives, including the National Center for Healthcare Leadership's Executive Vice President and Chief Operating Officer Marie Sinioris, left, hopes to transform the way health administrators are taught by the nation's MHA programs. If they're successful, it could mean major changes in curriculum and job skills of healthcare executive ca…	14959520
1421	6		12 (health admin)	Rio Grande do Sul, Brazil	Rosa, R. S., Bordin, R., Fisher, P. D. and Klück, M. M.	2006	Using computer and Internet-based resources to teach health care planning and administration in an undergraduate medical program	Methods of Information in Medicine	45	3	316-320	Objective: We describe the teaching methods, involving computer and Internet-based resources, used in the "Administration and Planning in Health Care" course of the undergraduate medical program at the Federal University of Rio Grande do Sul. Method: Description on how the curriculum guidelines for the undergraduate medical education in Brazil have been implemented at this university. The guideli…		Scopus
1424	4		3 (public health)	Albania	Roshi, E. and Burazeri, G.	2002	Public health training in Albania: long way toward a school of public health	Croat Med J	43	4	503-7	AIM: To assess the needs for a school of public health in Albania, where health system has been going through difficult periods of transition after the collapse of the communist regime and its "Soviet" health system in 1991. METHOD: Review of the past and current state of public health training, as well as the evolution of the main institutions involved in public health training in Albania, in vi…	12187532
1428	6		3 (emergency public health)	1 (U.S.)	Rottman, S. J., Shoaf, K. I. and Stratton, S. J.	2010	A graduate curriculum in emergency public health	Prehosp Disaster Med	25	3	213-6	The increase in adverse health impacts of disasters has raised awareness of the need for education in the field of emergency public health. In the past, most traditional models of graduate education in schools of public health have not incorporated the theory and practice of disaster public health into their curricula. This paper describes the development of a curriculum in emergency public healt…	20586012
1436	3	6	medicine	3	Ruhe, V. and Boudreau, J. D.	2011	Curricular Innovation in an Undergraduate Medical Program: What Is "Appropriate" Assessment?	Educational Assessment, Evaluation and Accountability	23	3	187-200	In post-secondary education, there is a widely-held belief in a "gold standard" for evaluative studies of curricular innovations. In this context, "appropriate" assessment is understood to refer to experimental designs and statistically significant differences in group outcomes. Yet in our evaluative study of a medical undergraduate program, we did not find these concepts to be particularly appli…	EJ930587	eric
1440	1	3	3 (public health); 12 (social work)	3	Ruth, B. J., Marshall, J. W., Velásquez, E. E. M. and Bachman, S. S.	2015	Teaching Note--Educating Public Health Social Work Professionals: Results from an MSW/MPH Program Outcomes Study	Journal of Social Work Education	51	1	186-194	Dual-degree programs in public health and social work continue to proliferate, yet there has been little research on master's of social work (MSW)/master's of public health (MPH) graduates. The purpose of this study was to describe and better understand the self-reported professional experiences, identities, roles, and outcomes associated with 1 group of graduates from an established MSW/MPH prog…	EJ1049262	eric
1442	1	3	3 (public health); 12 (social work)	3	Ruth, B. J., Sisco, S., Wyatt, J., Bethke, C., Bachman, S. S. and Piper, T. M.	2008	Public health and social work: Training dual professionals for the contemporary workplace	Public Health Reports	123	SUPPL. 2	71-77	Objectives. The emergence of new, complex social health concerns demands that the public health field strengthen its capacity to respond. Academic institutions are vital to improving the public health infrastructure. Collaborative and transdisciplinary practice competencies are increasingly viewed as key components of public health training. The social work profession, with its longstanding invol…		Scopus
1449	10	13 (service learning)	12	Cape Coast	Saffran, L.	2013	Dancing through Cape Coast: ethical and practical considerations for health-related service-learning programs	Acad Med	88	9	1212-4	Short-term service-learning programs that focus on global health are expanding rapidly, spurred by students' desire to be of service in a world that has been made to seem small by new technology and universities' willingness to embrace the goal of educating global citizens. In this commentary, the author uses experiences from a recent trip she led to Ghana as a backdrop against which to explore s…	23887005
1456	9		3	3	Samet, J. M. and Savitz, D. A.	2008	Education in epidemiology: "The Times They Are a-Changin'"	Epidemiology	19	2	345-6	The Changing Face of Epidemiology is a series of symposia sponsored by Epidemiology for the purpose of addressing topical issues that cut across specialty areas. We comment here on 3 papers presented last summer at a symposium ("Education in Epidemiology: Changing needs for changing times") at the 2007 meeting of the Society for Epidemiologic Research. These papers address current challenges in t…	18277168
1460	9		3	2 Western Cape, South Africa	Sanders, D., Chopra, M., Lehmann, U. and Heywood, A.	2001	Meeting the challenge of health for all through public health education: A response from the university of the Western Cape	South African Medical Journal	91	10 I	823-829			Scopus
1461	Non-English, Should be excluded				Santos, G. B. and Hortale, V. A.	2014	Professional Master's in Public Health: From legal precepts to experience in a research and education institution	Ciencia e Saude Coletiva	19	7	2143-2156	This study is about the discourses that prevailed over the course of time in Brazilian legislation for the Master's Course in Public Health, and how a Brazilian research and education institution in the area of Public Health appropriated these discourses in the creation of its course proposals. Discourse analysis techniques were applied to legal documents and to sixteen master's programs develope…		Scopus
1472	12		3	3	Scharff, D. P., Rabin, B. A., Cook, R. A., Wray, R. J. and Brownson, R. C.	2008	Bridging research and practice through competency-based public health education	J Public Health Manag Pract	14	2	131-7	Reducing the gap between research and practice is gaining much needed attention. Schools of public health can play a role by ensuring that students are taught the necessary knowledge and skills to translate research into practice and to effectively disseminate research and other public health information. Competency-based education is one mechanism by which this can occur. In this article, we int…	18287918
1473	1		3	1 German	Schienkiewitz, A., Lotz, E., Hofmann, W. and Dierks, M. L.	2002	Post-graduate public-health-programmes in Germany: Knowledge awareness, requirement profiles and future demand - A survey among potential employers	Zeitschrift fur Gesundheitswissenschaften	10	4	345-356	Post-graduate courses in Public Health (PH) were established in Germany between 1989 and 1995 at nine universities. The objective of the study was to survey potential employers of PH graduates in terms of their knowledge about the training programmes, experience with graduates and to explore further employment opportunities. The relevance of the initial university qualification, career experience…		Scopus
1485	3	6	3	1 Canada	Sears, K., Broderick, B., Stockley, D., Goldstien, D. and Egan, R.	2014	The Development of a New Master's of Science in Healthcare Quality Program	Collected Essays on Learning and Teaching	7	1		Working in silos or working within one discipline has not improved the delivery of healthcare. With a goal to advance the healthcare quality agenda and in response to an identified need within both the educational and healthcare sector, Queen's University has established a Master's degree in Healthcare Quality [MSc(HQ)]. The interprofessional MSc(HQ) offers Canadian and international perspectives…	EJ1060219	eric
[truncated: 52 more rows]
